# Supplementary material for: 4,6-Dimethyl­pyrimidin-2-amine
Source: Acta Crystallogr Sect E Struct Rep Online. 2012 Dec 8;69(Pt 1):o32. doi: 10.1107/S1600536812049458 (PMC3588386; doi:10.1107/S1600536812049458)
Supplement: Supplementary file 1 [file e-69-00o32-sup1.cif]

##############################################################################
#                                                                            #
# This CIF contains the data in a paper accepted for publication in          #
# Acta Crystallographica Section E. It conforms to the requirements of       #
# Notes for Authors for Acta Crystallographica Section E, and has been       #
# peer reviewed under the auspices of the IUCr Commission on Journals.       #
#                                                                            #
# Full details of the Crystallographic Information File format               #
# are given in the paper "The Crystallographic Information File (CIF):       #
# a New Standard Archive File for Crystallography" by S. R. Hall, F. H.      #
# Allen and I. D. Brown [Acta Cryst. (1991), A47, 655-685].                  #
#                                                                            #
# The current version of the core CIF dictionary is obtainable from          #
# ftp://ftp.iucr.org/pub/cif_core.dic.                                       #
#                                                                            #
# Software is freely available for graphical display of the structure(s)     #
# in this CIF. For information consult the CIF software page                 #
# http://www.iucr.org/resources/cif/software.                                #
#                                                                            #
# This file may be used for bona fide research purposes within the           #
# scientific community so long as proper attribution is given to the journal # 
# article from which it was obtained.                                        #
#                                                                            #
##############################################################################
data_I
_audit_creation_method     SHELXL-97
_chemical_name_systematic
;
4,6-Dimethylpyrimidin-2-amine
;
_chemical_name_common     ?
_chemical_formula_moiety     'C6 H9 N3'
_chemical_formula_sum     'C6 H9 N3'
_chemical_formula_iupac     'C6 H9 N3'
_chemical_formula_weight     123.16
_chemical_melting_point     ?
_symmetry_cell_setting     monoclinic
_symmetry_space_group_name_H-M     'C 2/c'
_symmetry_space_group_name_Hall     '-C 2yc'
loop_
    _symmetry_equiv_pos_as_xyz
    'x, y, z'
    '-x, y, -z+1/2'
    'x+1/2, y+1/2, z'
    '-x+1/2, y+1/2, -z+1/2'
    '-x, -y, -z'
    'x, -y, z-1/2'
    '-x+1/2, -y+1/2, -z'
    'x+1/2, -y+1/2, z-1/2'
_cell_length_a     11.519(7)
_cell_length_b     11.021(6)
_cell_length_c     32.386(18)
_cell_angle_alpha     90.00
_cell_angle_beta     91.112(10)
_cell_angle_gamma     90.00
_cell_volume     4111(4)
_cell_formula_units_Z     24
_cell_measurement_reflns_used     1760
_cell_measurement_theta_min     2.56
_cell_measurement_theta_max     23.00
_cell_measurement_temperature     296(2)
_exptl_crystal_description     block
_exptl_crystal_colour     colourless
_exptl_crystal_size_max     0.26
_exptl_crystal_size_mid     0.18
_exptl_crystal_size_min     0.17
_exptl_crystal_density_diffrn     1.194
_exptl_crystal_density_meas     ?
_exptl_crystal_density_method     'not measured'
_exptl_crystal_F_000     1584
_exptl_absorpt_coefficient_mu     0.078
_exptl_absorpt_correction_type     multi-scan
_exptl_absorpt_process_details     '(SADABS; Bruker, 2001)'
_exptl_absorpt_correction_T_min     0.9800
_exptl_absorpt_correction_T_max     0.9869
_exptl_special_details     ?
_diffrn_ambient_temperature     296(2)
_diffrn_radiation_type     MoK\a
_diffrn_radiation_wavelength     0.71073
_diffrn_radiation_source     'fine-focus sealed tube'
_diffrn_radiation_monochromator     graphite
_diffrn_measurement_device_type     'Bruker APEXII CCD'
_diffrn_measurement_method     '\f and \w scans'
_diffrn_detector_area_resol_mean     ?
_diffrn_reflns_number     11005
_diffrn_reflns_av_R_equivalents     0.0322
_diffrn_reflns_av_sigmaI/netI     0.0385
_diffrn_reflns_theta_min     2.63
_diffrn_reflns_theta_max     26.00
_diffrn_reflns_theta_full     26.00
_diffrn_measured_fraction_theta_max     0.993
_diffrn_measured_fraction_theta_full     0.993
_diffrn_reflns_limit_h_min     -14
_diffrn_reflns_limit_h_max     14
_diffrn_reflns_limit_k_min     -13
_diffrn_reflns_limit_k_max     6
_diffrn_reflns_limit_l_min     -39
_diffrn_reflns_limit_l_max     39
_refine_special_details
;
Refinement of <i>F</i>^2^ against ALL reflections. The weighted <i>R</i>-factor
<i>wR</i> and goodness of fit <i>S</i> are based on <i>F</i>^2^, conventional
<i>R</i>-factors <i>R</i> are based on <i>F</i>, with <i>F</i> set to zero for
negative <i>F</i>^2^. The threshold expression of <i>F</i>^2^ >
\s(<i>F</i>^2^) is used only for calculating <i>R</i>-factors(gt) <i>etc</i>.
and is not relevant to the choice of reflections for refinement.
<i>R</i>-factors based on <i>F</i>^2^ are statistically about twice as large
as those based on <i>F</i>, and <i>R</i>- factors based on ALL data will be
even larger.
;
_reflns_number_total     4020
_reflns_number_gt     2252
_reflns_threshold_expression     I>2sigma(I)
_refine_ls_structure_factor_coef     Fsqd
_refine_ls_matrix_type     full
_refine_ls_R_factor_all     0.1047
_refine_ls_R_factor_gt     0.0619
_refine_ls_wR_factor_gt     0.1530
_refine_ls_wR_factor_ref     0.1754
_refine_ls_goodness_of_fit_ref     1.011
_refine_ls_restrained_S_all     1.011
_refine_ls_number_reflns     4020
_refine_ls_number_parameters     245
_refine_ls_number_restraints     0
_refine_ls_hydrogen_treatment     constr
_refine_ls_weighting_scheme     calc
_refine_ls_weighting_details
         'calc w=1/[\s^2^(Fo^2^)+(0.0567P)^2^+5.4094P] where P=(Fo^2^+2Fc^2^)/3'
_atom_sites_solution_hydrogens     geom
_atom_sites_solution_primary     direct
_atom_sites_solution_secondary     difmap
_refine_ls_shift/su_max     0.000
_refine_ls_shift/su_mean     0.000
_refine_diff_density_max     1.081
_refine_diff_density_min     -0.158
_refine_ls_extinction_method     'SHELXL97 (Sheldrick, 2008)'
_refine_ls_extinction_coef     0.0011(2)
_refine_ls_extinction_expression
                                  'Fc^*^=kFc[1+0.001xFc^2^\l^3^/sin(2\q)]^-1/4^'
loop_
    _atom_type_symbol
    _atom_type_description
    _atom_type_scat_dispersion_real
    _atom_type_scat_dispersion_imag
    _atom_type_scat_source
    'C' 'C' 0.0033 0.0016
                         'International Tables Vol C Tables 4.2.6.8 and 6.1.1.4'
    'H' 'H' 0.0000 0.0000
                         'International Tables Vol C Tables 4.2.6.8 and 6.1.1.4'
    'N' 'N' 0.0061 0.0033
                         'International Tables Vol C Tables 4.2.6.8 and 6.1.1.4'
_computing_data_collection     'APEX2 (Bruker, 2007)'
_computing_cell_refinement     'SAINT (Bruker, 2007)'
_computing_data_reduction     'SAINT (Bruker, 2007)'
_computing_structure_solution     'SHELXS97 (Sheldrick, 2008)'
_computing_structure_refinement     'SHELXL97 (Sheldrick, 2008)'
_computing_molecular_graphics
                     'SHELXTL (Sheldrick, 2008) and DIAMOND (Brandenburg, 2008)'
_computing_publication_material
                         'SHELXTL (Sheldrick, 2008) and publCIF (Westrip, 2010)'
loop_
    _atom_site_type_symbol
    _atom_site_label
    _atom_site_fract_x
    _atom_site_fract_y
    _atom_site_fract_z
    _atom_site_U_iso_or_equiv
    _atom_site_adp_type
    _atom_site_calc_flag
    _atom_site_refinement_flags
    _atom_site_occupancy
    _atom_site_symmetry_multiplicity
    _atom_site_disorder_assembly
    _atom_site_disorder_group
    N N1 0.47955(19) 0.1483(2) 0.53927(8) 0.0677(7) Uani d . 1 1 . .
    H H1A 0.4423 0.0961 0.5244 0.081 Uiso calc R 1 1 . .
    H H1B 0.4422 0.2003 0.5537 0.081 Uiso calc R 1 1 . .
    N N2 0.64988(18) 0.0645(2) 0.51683(7) 0.0514(6) Uani d . 1 1 . .
    N N3 0.65035(18) 0.2326(2) 0.56391(6) 0.0497(6) Uani d . 1 1 . .
    N N4 -0.0008(2) 0.2232(2) 0.69589(8) 0.0702(8) Uani d . 1 1 . .
    H H4A -0.0320 0.1741 0.6783 0.084 Uiso calc R 1 1 . .
    H H4B -0.0438 0.2682 0.7110 0.084 Uiso calc R 1 1 . .
    N N5 0.17824(19) 0.1573(2) 0.67544(7) 0.0513(6) Uani d . 1 1 . .
    N N6 0.15897(19) 0.3101(2) 0.72784(7) 0.0528(6) Uani d . 1 1 . .
    N N7 1.03321(19) 0.9393(2) 0.61966(8) 0.0705(8) Uani d . 1 1 . .
    H H7A 1.0747 0.9889 0.6342 0.085 Uiso calc R 1 1 . .
    H H7B 1.0662 0.8868 0.6042 0.085 Uiso calc R 1 1 . .
    N N8 0.85527(19) 0.8637(2) 0.59788(7) 0.0522(6) Uani d . 1 1 . .
    N N9 0.87060(18) 1.0286(2) 0.64615(7) 0.0507(6) Uani d . 1 1 . .
    C C1 0.5969(2) 0.1484(2) 0.54006(8) 0.0481(6) Uani d . 1 1 . .
    C C2 0.7663(2) 0.0667(2) 0.51776(8) 0.0533(7) Uani d . 1 1 . .
    C C3 0.8282(2) 0.1495(3) 0.54127(9) 0.0572(7) Uani d . 1 1 . .
    H H3A 0.9090 0.1498 0.5416 0.069 Uiso calc R 1 1 . .
    C C4 0.7666(2) 0.2320(2) 0.56421(8) 0.0515(7) Uani d . 1 1 . .
    C C5 0.8265(3) -0.0260(3) 0.49198(11) 0.0766(10) Uani d . 1 1 . .
    H H5A 0.7697 -0.0748 0.4776 0.115 Uiso calc R 1 1 . .
    H H5B 0.8739 -0.0769 0.5095 0.115 Uiso calc R 1 1 . .
    H H5C 0.8745 0.0142 0.4723 0.115 Uiso calc R 1 1 . .
    C C6 0.8267(3) 0.3251(3) 0.59082(11) 0.0743(9) Uani d . 1 1 . .
    H H6A 0.7698 0.3739 0.6043 0.111 Uiso calc R 1 1 . .
    H H6B 0.8741 0.3759 0.5740 0.111 Uiso calc R 1 1 . .
    H H6C 0.8747 0.2850 0.6112 0.111 Uiso calc R 1 1 . .
    C C7 0.1161(2) 0.2298(2) 0.69984(8) 0.0487(6) Uani d . 1 1 . .
    C C8 0.2939(2) 0.1687(2) 0.67901(9) 0.0547(7) Uani d . 1 1 . .
    C C9 0.3449(2) 0.2505(3) 0.70623(9) 0.0597(8) Uani d . 1 1 . .
    H H9A 0.4252 0.2582 0.7081 0.072 Uiso calc R 1 1 . .
    C C10 0.2743(2) 0.3200(2) 0.73041(8) 0.0520(7) Uani d . 1 1 . .
    C C11 0.3651(3) 0.0882(3) 0.65230(12) 0.0846(11) Uani d . 1 1 . .
    H H11A 0.3146 0.0383 0.6356 0.127 Uiso calc R 1 1 . .
    H H11B 0.4139 0.0375 0.6694 0.127 Uiso calc R 1 1 . .
    H H11C 0.4125 0.1370 0.6348 0.127 Uiso calc R 1 1 . .
    C C12 0.3216(3) 0.4120(3) 0.76051(10) 0.0744(9) Uani d . 1 1 . .
    H H12A 0.2585 0.4510 0.7742 0.112 Uiso calc R 1 1 . .
    H H12B 0.3659 0.4716 0.7460 0.112 Uiso calc R 1 1 . .
    H H12C 0.3707 0.3722 0.7806 0.112 Uiso calc R 1 1 . .
    C C13 0.9157(2) 0.9440(2) 0.62120(8) 0.0490(6) Uani d . 1 1 . .
    C C14 0.7390(2) 0.8696(3) 0.60022(9) 0.0546(7) Uani d . 1 1 . .
    C C15 0.6851(2) 0.9530(3) 0.62522(9) 0.0582(7) Uani d . 1 1 . .
    H H15A 0.6046 0.9561 0.6267 0.070 Uiso calc R 1 1 . .
    C C16 0.7545(2) 1.0319(2) 0.64800(8) 0.0515(7) Uani d . 1 1 . .
    C C17 0.6703(3) 0.7818(3) 0.57420(11) 0.0779(10) Uani d . 1 1 . .
    H H17A 0.7223 0.7314 0.5590 0.117 Uiso calc R 1 1 . .
    H H17B 0.6208 0.8257 0.5553 0.117 Uiso calc R 1 1 . .
    H H17C 0.6237 0.7319 0.5917 0.117 Uiso calc R 1 1 . .
    C C18 0.7026(3) 1.1255(3) 0.67570(10) 0.0759(10) Uani d . 1 1 . .
    H H18A 0.7635 1.1713 0.6890 0.114 Uiso calc R 1 1 . .
    H H18B 0.6569 1.0860 0.6962 0.114 Uiso calc R 1 1 . .
    H H18C 0.6540 1.1790 0.6596 0.114 Uiso calc R 1 1 . .
loop_
    _atom_site_aniso_label
    _atom_site_aniso_U_11
    _atom_site_aniso_U_22
    _atom_site_aniso_U_33
    _atom_site_aniso_U_12
    _atom_site_aniso_U_13
    _atom_site_aniso_U_23
    N1 0.0420(13) 0.0787(17) 0.0825(18) -0.0024(12) 0.0011(12) -0.0227(14)
    N2 0.0469(13) 0.0528(13) 0.0547(13) -0.0021(11) 0.0025(10) -0.0097(11)
    N3 0.0450(13) 0.0505(13) 0.0538(13) 0.0006(10) 0.0035(10) -0.0100(11)
    N4 0.0462(14) 0.0892(19) 0.0751(17) -0.0057(13) 0.0016(12) -0.0298(15)
    N5 0.0496(14) 0.0496(13) 0.0548(14) -0.0051(11) 0.0059(10) -0.0054(11)
    N6 0.0499(14) 0.0566(14) 0.0518(13) -0.0050(11) 0.0025(10) -0.0091(11)
    N7 0.0424(13) 0.0830(18) 0.0862(18) 0.0016(13) 0.0053(12) -0.0293(15)
    N8 0.0469(13) 0.0525(13) 0.0573(14) 0.0002(11) 0.0033(10) -0.0094(11)
    N9 0.0424(12) 0.0534(13) 0.0562(13) -0.0001(10) 0.0025(10) -0.0093(11)
    C1 0.0442(15) 0.0495(15) 0.0504(15) -0.0010(12) 0.0005(12) -0.0031(13)
    C2 0.0503(16) 0.0511(16) 0.0586(17) 0.0019(13) 0.0052(13) -0.0093(13)
    C3 0.0406(15) 0.0619(17) 0.0690(18) -0.0018(13) 0.0024(13) -0.0153(15)
    C4 0.0465(15) 0.0505(15) 0.0575(16) -0.0027(13) -0.0001(12) -0.0095(13)
    C5 0.066(2) 0.077(2) 0.087(2) 0.0056(17) 0.0113(17) -0.0316(19)
    C6 0.0566(19) 0.074(2) 0.092(2) -0.0037(16) -0.0060(16) -0.0336(19)
    C7 0.0457(15) 0.0527(16) 0.0479(15) -0.0060(13) 0.0017(12) 0.0012(13)
    C8 0.0515(16) 0.0489(16) 0.0639(18) -0.0029(13) 0.0077(13) -0.0053(14)
    C9 0.0430(15) 0.0604(18) 0.076(2) -0.0040(14) 0.0040(14) -0.0075(16)
    C10 0.0478(16) 0.0527(16) 0.0555(16) -0.0090(13) -0.0006(12) -0.0022(13)
    C11 0.061(2) 0.082(2) 0.111(3) -0.0008(18) 0.0156(19) -0.033(2)
    C12 0.068(2) 0.073(2) 0.081(2) -0.0123(17) -0.0058(17) -0.0222(18)
    C13 0.0434(15) 0.0514(15) 0.0522(15) 0.0018(12) 0.0034(12) -0.0037(13)
    C14 0.0506(17) 0.0541(16) 0.0591(17) -0.0033(13) -0.0001(13) -0.0081(14)
    C15 0.0413(15) 0.0625(18) 0.0709(19) 0.0003(14) 0.0044(13) -0.0128(15)
    C16 0.0449(15) 0.0538(16) 0.0559(16) 0.0023(13) 0.0027(12) -0.0085(13)
    C17 0.062(2) 0.077(2) 0.095(2) -0.0103(17) -0.0020(17) -0.032(2)
    C18 0.0580(19) 0.083(2) 0.087(2) 0.0058(17) 0.0102(16) -0.0310(19)
_geom_special_details
;
All e.s.d.'s (except the e.s.d. in the dihedral angle between two l.s. planes)
are estimated using the full covariance matrix. The cell e.s.d.'s are taken
into account individually in the estimation of e.s.d.'s in distances, angles
and torsion angles; correlations between e.s.d.'s in cell parameters are only
used when they are defined by crystal symmetry. An approximate (isotropic)
treatment of cell e.s.d.'s is used for estimating e.s.d.'s involving l.s.
planes.
;
loop_
    _geom_bond_atom_site_label_1
    _geom_bond_atom_site_label_2
    _geom_bond_site_symmetry_2
    _geom_bond_distance
    _geom_bond_publ_flag
    N1 C1 . 1.351(3) ?
    N1 H1A . 0.8600 ?
    N1 H1B . 0.8600 ?
    N2 C2 . 1.341(3) ?
    N2 C1 . 1.346(3) ?
    N3 C4 . 1.339(3) ?
    N3 C1 . 1.349(3) ?
    N4 C7 . 1.351(3) ?
    N4 H4A . 0.8600 ?
    N4 H4B . 0.8600 ?
    N5 C8 . 1.341(3) ?
    N5 C7 . 1.341(3) ?
    N6 C10 . 1.334(3) ?
    N6 C7 . 1.354(3) ?
    N7 C13 . 1.357(3) ?
    N7 H7A . 0.8600 ?
    N7 H7B . 0.8600 ?
    N8 C14 . 1.345(3) ?
    N8 C13 . 1.348(3) ?
    N9 C16 . 1.340(3) ?
    N9 C13 . 1.344(3) ?
    C2 C3 . 1.379(4) ?
    C2 C5 . 1.499(4) ?
    C3 C4 . 1.380(4) ?
    C3 H3A . 0.9300 ?
    C4 C6 . 1.500(4) ?
    C5 H5A . 0.9600 ?
    C5 H5B . 0.9600 ?
    C5 H5C . 0.9600 ?
    C6 H6A . 0.9600 ?
    C6 H6B . 0.9600 ?
    C6 H6C . 0.9600 ?
    C8 C9 . 1.383(4) ?
    C8 C11 . 1.496(4) ?
    C9 C10 . 1.373(4) ?
    C9 H9A . 0.9300 ?
    C10 C12 . 1.502(4) ?
    C11 H11A . 0.9600 ?
    C11 H11B . 0.9600 ?
    C11 H11C . 0.9600 ?
    C12 H12A . 0.9600 ?
    C12 H12B . 0.9600 ?
    C12 H12C . 0.9600 ?
    C14 C15 . 1.380(4) ?
    C14 C17 . 1.499(4) ?
    C15 C16 . 1.384(4) ?
    C15 H15A . 0.9300 ?
    C16 C18 . 1.499(4) ?
    C17 H17A . 0.9600 ?
    C17 H17B . 0.9600 ?
    C17 H17C . 0.9600 ?
    C18 H18A . 0.9600 ?
    C18 H18B . 0.9600 ?
    C18 H18C . 0.9600 ?
loop_
    _geom_angle_atom_site_label_1
    _geom_angle_atom_site_label_2
    _geom_angle_atom_site_label_3
    _geom_angle_site_symmetry_1
    _geom_angle_site_symmetry_3
    _geom_angle
    _geom_angle_publ_flag
    C1 N1 H1A . . 120.0 ?
    C1 N1 H1B . . 120.0 ?
    H1A N1 H1B . . 120.0 ?
    C2 N2 C1 . . 116.1(2) ?
    C4 N3 C1 . . 116.5(2) ?
    C7 N4 H4A . . 120.0 ?
    C7 N4 H4B . . 120.0 ?
    H4A N4 H4B . . 120.0 ?
    C8 N5 C7 . . 115.7(2) ?
    C10 N6 C7 . . 116.5(2) ?
    C13 N7 H7A . . 120.0 ?
    C13 N7 H7B . . 120.0 ?
    H7A N7 H7B . . 120.0 ?
    C14 N8 C13 . . 116.1(2) ?
    C16 N9 C13 . . 116.3(2) ?
    N2 C1 N3 . . 125.8(2) ?
    N2 C1 N1 . . 116.9(2) ?
    N3 C1 N1 . . 117.2(2) ?
    N2 C2 C3 . . 122.1(2) ?
    N2 C2 C5 . . 116.7(3) ?
    C3 C2 C5 . . 121.2(3) ?
    C2 C3 C4 . . 117.8(3) ?
    C2 C3 H3A . . 121.1 ?
    C4 C3 H3A . . 121.1 ?
    N3 C4 C3 . . 121.6(2) ?
    N3 C4 C6 . . 116.8(2) ?
    C3 C4 C6 . . 121.5(3) ?
    C2 C5 H5A . . 109.5 ?
    C2 C5 H5B . . 109.5 ?
    H5A C5 H5B . . 109.5 ?
    C2 C5 H5C . . 109.5 ?
    H5A C5 H5C . . 109.5 ?
    H5B C5 H5C . . 109.5 ?
    C4 C6 H6A . . 109.5 ?
    C4 C6 H6B . . 109.5 ?
    H6A C6 H6B . . 109.5 ?
    C4 C6 H6C . . 109.5 ?
    H6A C6 H6C . . 109.5 ?
    H6B C6 H6C . . 109.5 ?
    N5 C7 N4 . . 117.0(2) ?
    N5 C7 N6 . . 126.3(2) ?
    N4 C7 N6 . . 116.6(2) ?
    N5 C8 C9 . . 121.7(3) ?
    N5 C8 C11 . . 116.7(3) ?
    C9 C8 C11 . . 121.6(3) ?
    C10 C9 C8 . . 118.5(3) ?
    C10 C9 H9A . . 120.7 ?
    C8 C9 H9A . . 120.7 ?
    N6 C10 C9 . . 121.3(3) ?
    N6 C10 C12 . . 116.4(3) ?
    C9 C10 C12 . . 122.4(3) ?
    C8 C11 H11A . . 109.5 ?
    C8 C11 H11B . . 109.5 ?
    H11A C11 H11B . . 109.5 ?
    C8 C11 H11C . . 109.5 ?
    H11A C11 H11C . . 109.5 ?
    H11B C11 H11C . . 109.5 ?
    C10 C12 H12A . . 109.5 ?
    C10 C12 H12B . . 109.5 ?
    H12A C12 H12B . . 109.5 ?
    C10 C12 H12C . . 109.5 ?
    H12A C12 H12C . . 109.5 ?
    H12B C12 H12C . . 109.5 ?
    N9 C13 N8 . . 126.2(2) ?
    N9 C13 N7 . . 116.5(2) ?
    N8 C13 N7 . . 117.3(2) ?
    N8 C14 C15 . . 121.7(3) ?
    N8 C14 C17 . . 116.9(3) ?
    C15 C14 C17 . . 121.4(3) ?
    C14 C15 C16 . . 118.0(3) ?
    C14 C15 H15A . . 121.0 ?
    C16 C15 H15A . . 121.0 ?
    N9 C16 C15 . . 121.7(2) ?
    N9 C16 C18 . . 117.1(2) ?
    C15 C16 C18 . . 121.2(2) ?
    C14 C17 H17A . . 109.5 ?
    C14 C17 H17B . . 109.5 ?
    H17A C17 H17B . . 109.5 ?
    C14 C17 H17C . . 109.5 ?
    H17A C17 H17C . . 109.5 ?
    H17B C17 H17C . . 109.5 ?
    C16 C18 H18A . . 109.5 ?
    C16 C18 H18B . . 109.5 ?
    H18A C18 H18B . . 109.5 ?
    C16 C18 H18C . . 109.5 ?
    H18A C18 H18C . . 109.5 ?
    H18B C18 H18C . . 109.5 ?
loop_
    _geom_torsion_atom_site_label_1
    _geom_torsion_atom_site_label_2
    _geom_torsion_atom_site_label_3
    _geom_torsion_atom_site_label_4
    _geom_torsion_site_symmetry_1
    _geom_torsion_site_symmetry_2
    _geom_torsion_site_symmetry_3
    _geom_torsion_site_symmetry_4
    _geom_torsion
    _geom_torsion_publ_flag
    C2 N2 C1 N3 . . . . -0.3(4) ?
    C2 N2 C1 N1 . . . . 179.5(3) ?
    C4 N3 C1 N2 . . . . 0.2(4) ?
    C4 N3 C1 N1 . . . . -179.7(3) ?
    C1 N2 C2 C3 . . . . 0.3(4) ?
    C1 N2 C2 C5 . . . . -179.9(3) ?
    N2 C2 C3 C4 . . . . -0.2(4) ?
    C5 C2 C3 C4 . . . . -179.9(3) ?
    C1 N3 C4 C3 . . . . 0.0(4) ?
    C1 N3 C4 C6 . . . . -179.7(3) ?
    C2 C3 C4 N3 . . . . 0.0(4) ?
    C2 C3 C4 C6 . . . . 179.7(3) ?
    C8 N5 C7 N4 . . . . 177.8(3) ?
    C8 N5 C7 N6 . . . . -1.5(4) ?
    C10 N6 C7 N5 . . . . 2.0(4) ?
    C10 N6 C7 N4 . . . . -177.3(2) ?
    C7 N5 C8 C9 . . . . 0.0(4) ?
    C7 N5 C8 C11 . . . . 179.6(3) ?
    N5 C8 C9 C10 . . . . 0.8(4) ?
    C11 C8 C9 C10 . . . . -178.7(3) ?
    C7 N6 C10 C9 . . . . -1.0(4) ?
    C7 N6 C10 C12 . . . . 178.1(2) ?
    C8 C9 C10 N6 . . . . -0.3(4) ?
    C8 C9 C10 C12 . . . . -179.3(3) ?
    C16 N9 C13 N8 . . . . 0.6(4) ?
    C16 N9 C13 N7 . . . . -179.2(3) ?
    C14 N8 C13 N9 . . . . -0.2(4) ?
    C14 N8 C13 N7 . . . . 179.5(3) ?
    C13 N8 C14 C15 . . . . -0.2(4) ?
    C13 N8 C14 C17 . . . . 179.5(3) ?
    N8 C14 C15 C16 . . . . 0.3(4) ?
    C17 C14 C15 C16 . . . . -179.4(3) ?
    C13 N9 C16 C15 . . . . -0.4(4) ?
    C13 N9 C16 C18 . . . . 179.9(3) ?
    C14 C15 C16 N9 . . . . 0.1(4) ?
    C14 C15 C16 C18 . . . . 179.7(3) ?
loop_
    _geom_hbond_atom_site_label_D
    _geom_hbond_atom_site_label_H
    _geom_hbond_atom_site_label_A
    _geom_hbond_site_symmetry_A
    _geom_hbond_distance_DH
    _geom_hbond_distance_HA
    _geom_hbond_distance_DA
    _geom_hbond_angle_DHA
    N1 H1A N2 5_656 0.86 2.45 3.304(4) 175.0
    N1 H1B N8 3_445 0.86 2.52 3.376(4) 173.3
    N4 H4A N9 1_445 0.86 2.21 3.050(3) 166.6
    N4 H4B N6 2_556 0.86 2.45 3.243(4) 153.5
    N7 H7A N5 1_665 0.86 2.57 3.421(4) 172.6
    N7 H7B N3 3 0.86 2.36 3.219(3) 176.3
data_global
_journal_date_recd_electronic     2012-11-23
_journal_date_accepted     2012-12-02
_journal_name_full     'Acta Crystallographica, Section E'
_journal_year     2013
_journal_volume     69
_journal_issue      1
_journal_page_first     o32
_journal_page_last     o32
_journal_paper_category     QO
_journal_paper_doi     10.1107/S1600536812049458
_journal_coeditor_code     RZ5030
_publ_contact_author_name     'Wei-wei Fu'
_publ_contact_author_address
;
Key Laboratory of Functional Organometallic Materials
of General colleges and Universities in Hunan Province
Department of Chemistry and Materials Science
Hengyang Normal University
Hengyang 421008
People's Republic of China
;
_publ_contact_author_email     'w.w.fu@hotmail.com'
_publ_contact_author_fax     '+86734-8484932'
_publ_contact_author_phone     '+86734-8314169'
_publ_section_title
;
4,6-Dimethylpyrimidin-2-amine
;
_publ_section_title_footnote     .
loop_
    _publ_author_name
    _publ_author_footnote
    _publ_author_address
    'Fu, Wei-Wei' .
;
Key Laboratory of Functional Organometallic Materials
of General Colleges and Universities in Hunan Province
Department of Chemistry and Materials Science
Hengyang Normal University
Hengyang 421008
People's Republic of China
;
    'Liu, Yang' .
;
Key Laboratory of Functional Organometallic Materials
of General Colleges and Universities in Hunan Province
Department of Chemistry and Materials Science
Hengyang Normal University
Hengyang 421008
People's Republic of China
;
    'Huang, Geng' .
;
Key Laboratory of Functional Organometallic Materials
of General Colleges and Universities in Hunan Province
Department of Chemistry and Materials Science
Hengyang Normal University
Hengyang 421008
People's Republic of China
;
    'Zhu, Xiao-Ming' .
;
Key Laboratory of Functional Organometallic Materials
of General Colleges and Universities in Hunan Province
Department of Chemistry and Materials Science
Hengyang Normal University
Hengyang 421008
People's Republic of China
;
_publ_section_synopsis     .
