# Supplementary material for: 4,6-Dimethyl­pyrimidin-2-amine
Source: Acta Crystallogr Sect E Struct Rep Online. 2012 Dec 8;69(Pt 1):o32. doi: 10.1107/S1600536812049458 (PMC3588386; doi:10.1107/S1600536812049458)
Supplement: Supplementary file 2 [file e-69-00o32-Isup2.hkl]

# 
# h,k,l, Fc-squared, Fo-squared, sigma(Fo-squared) and status flag 
# 
data_I
_shelx_title ' A in C2/c' 
_shelx_refln_list_code          4 
_shelx_F_calc_maximum      499.14 
_exptl_crystal_F_000      1584.00 
_reflns_d_resolution_high  0.8107 
 
loop_ 
 _symmetry_equiv_pos_as_xyz 
 'x, y, z' 
 '-x, y, -z+1/2' 
 'x+1/2, y+1/2, z' 
 '-x+1/2, y+1/2, -z+1/2' 
 '-x, -y, -z' 
 'x, -y, z-1/2' 
 '-x+1/2, -y+1/2, -z' 
 'x+1/2, -y+1/2, z-1/2' 
 
_cell_length_a    11.5195 
_cell_length_b    11.0213 
_cell_length_c    32.3862 
_cell_angle_alpha  90.000 
_cell_angle_beta   91.112 
_cell_angle_gamma  90.000 
 
_shelx_F_squared_multiplier     1.000 
 
loop_ 
 _refln_index_h 
 _refln_index_k 
 _refln_index_l 
 _refln_F_squared_calc 
 _refln_F_squared_meas 
 _refln_F_squared_sigma 
 _refln_observed_status 
   2   0   0   121707.58   119923.23   1670.93 o 
   4   0   0    10207.32     8343.51    219.66 o 
   6   0   0    19354.46    20455.64    218.26 o 
   8   0   0      975.10      733.26     34.34 o 
  10   0   0      902.06      753.05     64.81 o 
  12   0   0      901.84      746.69     67.04 o 
  14   0   0       43.61       14.46     20.62 o 
   5   1   0       88.98      135.41     14.51 o 
   7   1   0       40.04      105.25     11.02 o 
   9   1   0        0.24       12.12      8.33 o 
  11   1   0       53.84       26.03     24.18 o 
  13   1   0        9.21       -2.27     13.06 o 
   2   2   0      195.05      382.49     12.14 o 
   4   2   0        0.02       35.39     12.03 o 
   6   2   0     3930.58     3744.64     38.36 o 
   8   2   0       58.74       29.93      8.36 o 
  10   2   0       16.22        3.26     10.64 o 
  12   2   0      134.46      125.06     32.39 o 
  14   2   0       56.50      103.51     27.97 o 
   1   3   0    10763.91     8925.57     88.64 o 
   3   3   0      570.22      638.42     18.17 o 
   5   3   0       51.56       97.73     10.91 o 
   7   3   0       42.60       91.93     13.40 o 
   9   3   0       60.13       51.91     22.10 o 
  11   3   0        8.53       -3.27     18.99 o 
  13   3   0        2.30       20.87     22.34 o 
   0   4   0       63.45       21.63      5.75 o 
   2   4   0      407.33      584.75     21.43 o 
   4   4   0      543.96      501.46     19.22 o 
   6   4   0        2.91        8.21      7.20 o 
   8   4   0      643.17      758.85     30.99 o 
  10   4   0      173.88      163.51     27.29 o 
  12   4   0       15.25       53.35     22.17 o 
   1   5   0       96.31       22.47      6.13 o 
   3   5   0      640.35      531.62     19.83 o 
   5   5   0       81.39      115.08     17.12 o 
   7   5   0        7.85        5.27      9.79 o 
   9   5   0     1320.51     1410.02     64.81 o 
  11   5   0      103.83       95.81     27.02 o 
  13   5   0        0.03        3.38     22.34 o 
   0   6   0        0.89       11.17      5.99 o 
   2   6   0      537.73      511.20     16.29 o 
   4   6   0      143.08      192.61     15.64 o 
   6   6   0       23.07       39.73     16.75 o 
   8   6   0      363.30      382.49     86.02 o 
  10   6   0      162.34      189.12     30.44 o 
  12   6   0        1.37       13.93     31.28 o 
   1   7   0       85.67      136.58     11.52 o 
   3   7   0     6501.46     6938.42     73.45 o 
   5   7   0       58.04       17.65     29.04 o 
   7   7   0     1974.12     1906.39     62.29 o 
   9   7   0     2039.05     2337.80     76.68 o 
  11   7   0        2.97       19.29     21.27 o 
   0   8   0      159.24       82.05     14.45 o 
   2   8   0       31.59       57.87      9.59 o 
   4   8   0       68.01       41.05     20.86 o 
   6   8   0        1.51       -4.87     15.64 o 
   8   8   0      228.10      339.49     70.37 o 
  10   8   0        2.83       28.59     31.28 o 
   1   9   0       17.68       18.56      8.73 o 
   3   9   0        0.01       -0.14      9.97 o 
   5   9   0        0.30       -4.73      9.07 o 
   7   9   0       98.41       98.10     21.77 o 
   9   9   0       52.01       46.84     21.53 o 
   0  10   0     3240.16     3021.35     98.40 o 
   2  10   0       90.75       53.53     13.05 o 
   4  10   0       17.34       -1.44      9.60 o 
   6  10   0        0.67      -15.14     10.10 o 
   8  10   0        0.20       23.80     17.77 o 
   1  11   0       89.06      143.90     21.28 o 
   3  11   0       15.92       21.47     11.72 o 
   5  11   0       40.76       21.06     12.88 o 
   7  11   0       39.41       48.46     15.29 o 
   0  12   0        7.95       20.11     22.34 o 
   2  12   0       10.92       22.34     14.22 o 
   4  12   0        5.87       16.75     14.22 o 
   6  12   0       27.95       37.88     23.72 o 
   1  13   0        0.31       28.40     27.92 o 
   3  13   0       18.49       14.52     15.80 o 
 -13   1   1        0.53        6.37     19.56 o 
 -11   1   1      103.47      100.89     16.23 o 
  -9   1   1        0.93       -6.14      7.36 o 
  -7   1   1      233.45      223.08     14.57 o 
  -5   1   1      132.91      132.72     11.93 o 
  -3   1   1      151.82      139.34     10.64 o 
  -1   1   1     2615.43     2499.55     33.25 o 
   1   1   1      125.77      116.67      6.98 o 
   3   1   1     2212.40     1789.58     28.30 o 
   5   1   1      221.88      187.12     18.70 o 
   7   1   1     1964.35     2106.40     37.55 o 
   9   1   1        0.33       -4.19     13.87 o 
  11   1   1      873.43      738.59     31.70 o 
  13   1   1       21.15        0.62     11.12 o 
 -14   2   1       24.58       36.92     24.34 o 
 -12   2   1       42.54       28.83     24.57 o 
 -10   2   1     1834.78     1631.35     40.27 o 
  -8   2   1      145.47      211.36     15.68 o 
  -6   2   1     4306.68     4804.55     48.19 o 
  -4   2   1     1022.99     1253.76     44.89 o 
  -2   2   1     1439.57     1607.11     31.72 o 
   0   2   1        7.74       20.66      9.08 o 
   2   2   1     2859.52     2859.57     35.59 o 
   4   2   1      322.11      302.42     13.49 o 
   6   2   1     3047.84     3167.69     52.14 o 
   8   2   1        0.01       -1.34      6.45 o 
  10   2   1        6.06        0.71     21.42 o 
  12   2   1      179.94      162.66     34.65 o 
  14   2   1        0.01      -18.89     18.83 o 
 -13   3   1       17.08       43.56     22.49 o 
 -11   3   1       19.38        2.47     16.70 o 
  -9   3   1       26.11       11.84     12.73 o 
  -7   3   1       74.33      105.99     14.40 o 
  -5   3   1       28.33       45.49      8.61 o 
  -3   3   1       18.55       38.08      5.96 o 
  -1   3   1    15141.53    14586.11    121.31 o 
   1   3   1    16351.47    15369.60    126.90 o 
   3   3   1       76.06      130.03     10.11 o 
   5   3   1      197.05      246.68     16.54 o 
   7   3   1      275.63      282.79     52.96 o 
   9   3   1      266.53      293.46     41.26 o 
  11   3   1      145.49       92.09     44.68 o 
  13   3   1        8.87       -2.58     18.72 o 
 -12   4   1        7.04        6.20     16.88 o 
 -10   4   1      245.14      207.12     29.03 o 
  -8   4   1      434.76      504.23     27.42 o 
  -6   4   1      133.68      154.32     15.16 o 
  -4   4   1      843.98      869.29     26.90 o 
  -2   4   1     1792.15     1757.32     30.15 o 
   0   4   1     1492.33     1166.30     19.13 o 
   2   4   1     4842.51     4663.90     56.35 o 
   4   4   1     1056.78     1132.43     28.53 o 
   6   4   1      100.24      135.69     15.16 o 
   8   4   1     1016.22     1028.11     35.35 o 
  10   4   1     1625.48     1645.68     61.75 o 
  12   4   1        0.87        0.50     40.21 o 
 -13   5   1      177.29      187.57     34.48 o 
 -11   5   1       99.62      105.12     26.72 o 
  -9   5   1     9614.72     9631.34    155.96 o 
  -7   5   1      392.91      463.15     33.07 o 
  -5   5   1     1150.48     1175.42     31.16 o 
  -3   5   1      766.99     1097.61     26.20 o 
  -1   5   1     1566.66     1737.85     26.61 o 
   1   5   1     1435.89     1613.31     25.76 o 
   3   5   1     2111.39     2320.47     54.56 o 
   5   5   1      470.95      491.71     22.08 o 
   7   5   1        1.96      -10.85      7.23 o 
   9   5   1      457.27      512.39     45.80 o 
  11   5   1        6.54       -5.96     17.98 o 
  13   5   1       10.45       33.63     68.14 o 
 -12   6   1        0.08       21.50     20.34 o 
 -10   6   1        6.48       19.10     19.77 o 
  -8   6   1     1046.54     1066.39     49.39 o 
  -6   6   1       78.49       50.78     15.99 o 
  -4   6   1        9.28       -2.78      6.71 o 
  -2   6   1      103.37       96.51     11.61 o 
   0   6   1        7.91       23.42      6.45 o 
   2   6   1        7.17       12.69     10.64 o 
   4   6   1       98.75      162.81     19.42 o 
   6   6   1      449.23      415.31     37.98 o 
   8   6   1     2816.90     2900.86     77.88 o 
  10   6   1      366.86      378.43     37.55 o 
  12   6   1        3.79        3.18     20.49 o 
 -11   7   1        1.62        0.64     18.17 o 
  -9   7   1      157.64      217.22     32.39 o 
  -7   7   1      327.02      303.63     39.10 o 
  -5   7   1        9.99       -3.68     10.31 o 
  -3   7   1     2251.23     2426.77     39.56 o 
  -1   7   1      387.25      425.90     15.97 o 
   1   7   1      406.59      437.58     20.10 o 
   3   7   1     4115.43     4567.59     57.18 o 
   5   7   1       41.54       54.56     15.99 o 
   7   7   1     1951.41     1993.98     63.38 o 
   9   7   1     1640.01     1863.17     67.65 o 
  11   7   1       26.61       59.30     24.57 o 
 -10   8   1       56.25       99.78     26.39 o 
  -8   8   1       20.94       21.06     44.68 o 
  -6   8   1       15.68        9.32     18.99 o 
  -4   8   1       22.22       14.68     10.23 o 
  -2   8   1      558.38      568.79     22.76 o 
   0   8   1       87.17       79.96     10.20 o 
   2   8   1      256.51      231.39     14.70 o 
   4   8   1        6.05        3.92      6.81 o 
   6   8   1       45.80       62.55     17.98 o 
   8   8   1      550.51      699.66     45.88 o 
  10   8   1       49.25       60.84     23.53 o 
  -9   9   1       57.25       41.00     32.39 o 
  -7   9   1      480.36      429.40     37.18 o 
  -5   9   1       12.22       10.47      9.68 o 
  -3   9   1       20.06       16.56      8.61 o 
  -1   9   1        0.06        3.69      7.35 o 
   1   9   1        6.83       12.36      7.51 o 
   3   9   1       80.40       88.12     15.50 o 
   5   9   1        9.96       16.56     10.84 o 
   7   9   1        1.99       12.66     15.98 o 
   9   9   1      199.33      216.12     33.06 o 
  -8  10   1       53.71       58.15     39.09 o 
  -6  10   1        0.89      -11.91     13.51 o 
  -4  10   1        0.00        3.39      9.60 o 
  -2  10   1        5.54        0.00     11.06 o 
   0  10   1      596.66      703.40     43.57 o 
   2  10   1        0.06        3.13      9.16 o 
   4  10   1        0.92        4.21      9.07 o 
   6  10   1        5.52        6.16     13.56 o 
   8  10   1      136.43      151.21     58.08 o 
  -7  11   1        5.69       22.15     13.00 o 
  -5  11   1        2.29       -0.54     14.09 o 
  -3  11   1        3.56       18.10     10.78 o 
  -1  11   1        2.08       25.69     14.22 o 
   1  11   1      485.45      532.90     33.18 o 
   3  11   1       47.91       54.19     17.87 o 
   5  11   1       33.24       48.00     15.00 o 
   7  11   1       31.81       35.39     14.59 o 
  -6  12   1      438.72      496.96     31.94 o 
  -4  12   1       31.02        6.44     13.36 o 
  -2  12   1      265.46      220.40     25.28 o 
   0  12   1       70.66       63.39     18.76 o 
   2  12   1       57.74       81.88     19.70 o 
   4  12   1        8.15       10.38     13.36 o 
   6  12   1       90.99       80.76     18.02 o 
  -3  13   1       20.70       22.34     15.80 o 
  -1  13   1        5.39       11.17     15.80 o 
   1  13   1        1.84       17.87     14.22 o 
   3  13   1        4.35      -16.75     14.22 o 
 -14   0   2      126.29      122.87     35.74 o 
 -12   0   2     1276.15     1020.47     51.01 o 
 -10   0   2     1687.51     1441.75     51.52 o 
  -8   0   2      339.11      171.30     20.63 o 
  -6   0   2      960.19      906.16     20.75 o 
  -4   0   2     1806.06     2188.07     62.64 o 
   4   0   2      154.81       59.99      8.58 o 
   6   0   2     3082.97     3455.16     87.27 o 
   8   0   2       82.48      103.32     17.52 o 
  10   0   2        8.19       15.54     21.22 o 
  12   0   2       50.49       16.95     40.21 o 
  14   0   2        6.11       13.85     31.28 o 
 -13   1   2        6.46       -2.05     16.28 o 
 -11   1   2      215.41      177.04     18.74 o 
  -9   1   2        8.63        1.69      7.43 o 
  -7   1   2      950.50     1324.30     22.17 o 
  -5   1   2     1017.04     1004.49     20.87 o 
  -3   1   2      266.59      390.70     10.97 o 
  -1   1   2    41419.56    38402.85    534.45 o 
   3   1   2     4413.70     3214.87     34.49 o 
   5   1   2       45.00       12.05      5.50 o 
   7   1   2     5194.01     5518.04     65.14 o 
   9   1   2       20.55       -9.86      9.67 o 
  11   1   2      381.49      313.81     23.18 o 
  13   1   2        3.35       10.02     12.89 o 
 -14   2   2       48.29       35.74     23.98 o 
 -12   2   2       91.99       46.36     26.81 o 
 -10   2   2        0.07       -3.01      9.67 o 
  -8   2   2      211.48      154.54     14.00 o 
  -6   2   2    10876.34    10980.27     93.04 o 
  -4   2   2       60.84      120.90     17.44 o 
  -2   2   2     4488.52     5373.01     53.36 o 
   0   2   2    11641.45     9650.00    105.93 o 
   2   2   2     3536.13     2926.80     49.16 o 
   4   2   2       28.31        5.11      3.90 o 
   6   2   2     1903.20     2276.85     43.96 o 
   8   2   2        0.91        1.52      9.01 o 
  10   2   2        9.15       -0.29     13.03 o 
  12   2   2       15.22        2.45     15.42 o 
  14   2   2       13.03       12.60     22.49 o 
 -13   3   2        5.79      -11.96     32.39 o 
 -11   3   2        0.55       -8.08     31.28 o 
  -9   3   2      860.49      887.99     34.51 o 
  -7   3   2      101.65      122.46     12.37 o 
  -5   3   2      498.82      682.55     21.69 o 
  -3   3   2     1507.34     2188.86     33.29 o 
  -1   3   2     1816.53     1976.93     27.47 o 
   1   3   2     9662.83    10109.20     90.25 o 
   3   3   2     1870.55     2419.95     37.50 o 
   5   3   2       77.06      181.16     19.44 o 
   7   3   2        0.00        7.49      9.01 o 
   9   3   2       20.16        2.27      9.82 o 
  11   3   2      316.63      365.09     41.38 o 
  13   3   2        7.41       -2.01     25.69 o 
 -12   4   2        2.55       -3.23     14.76 o 
 -10   4   2       87.96       80.15     29.04 o 
  -8   4   2        4.96       -1.57     10.50 o 
  -6   4   2      216.23      254.75     17.87 o 
  -4   4   2        8.32       63.19      8.84 o 
  -2   4   2     2595.90     2642.05     37.76 o 
   0   4   2     1708.30     1604.83     28.41 o 
   2   4   2    14917.39    15864.80    139.12 o 
   4   4   2      358.07      283.01     24.57 o 
   6   4   2      676.94      475.86     27.89 o 
   8   4   2     3597.06     3689.92     67.27 o 
  10   4   2        2.81       25.13     32.39 o 
  12   4   2       61.98       37.72     22.34 o 
 -13   5   2        0.09       -6.49     18.61 o 
 -11   5   2       76.15       91.96     24.69 o 
  -9   5   2     1454.34     1429.21     64.82 o 
  -7   5   2       24.70       53.44     17.52 o 
  -5   5   2       81.18      127.68     12.94 o 
  -3   5   2      912.62      804.00     22.49 o 
  -1   5   2      628.92      433.40     12.98 o 
   1   5   2        2.42       17.08      4.67 o 
   3   5   2       38.92       26.27      7.12 o 
   5   5   2       27.08        4.35      7.20 o 
   7   5   2        7.04       -5.32     11.91 o 
   9   5   2        1.35      -10.72     12.78 o 
  11   5   2        0.96      -21.72     16.70 o 
  13   5   2        0.64        4.15     26.81 o 
 -12   6   2        0.34      -10.83     14.67 o 
 -10   6   2       49.25       52.04     23.53 o 
  -8   6   2      425.20      544.90    103.89 o 
  -6   6   2      107.49      118.89     19.26 o 
  -4   6   2      100.79      190.03     15.16 o 
  -2   6   2     1577.47     1530.99     27.44 o 
   0   6   2       51.88       70.86      7.73 o 
   2   6   2     6127.80     5861.05     67.28 o 
   4   6   2     1495.41     1681.49     43.11 o 
   6   6   2      732.09      615.48     31.83 o 
   8   6   2       64.43       57.46     21.77 o 
  10   6   2      404.89      455.51     40.90 o 
  12   6   2       63.73       63.24     28.42 o 
 -11   7   2        3.87        4.91     17.52 o 
  -9   7   2      942.79     1042.42     51.52 o 
  -7   7   2     1285.06     1256.04     82.69 o 
  -5   7   2       23.59       55.56     17.87 o 
  -3   7   2     1839.76     1837.88     46.35 o 
  -1   7   2      179.07      278.09     18.70 o 
   1   7   2      121.53      191.34     12.25 o 
   3   7   2      380.97      431.09     21.28 o 
   5   7   2      117.03      114.71     21.22 o 
   7   7   2       20.42       77.74     29.04 o 
   9   7   2        9.24       93.54     24.69 o 
  11   7   2       59.19       20.80     20.34 o 
 -10   8   2        0.43        1.03     23.46 o 
  -8   8   2      699.43      764.14     47.10 o 
  -6   8   2       30.45       22.90     36.86 o 
  -4   8   2       53.95       53.43     11.10 o 
  -2   8   2       61.84       91.04     12.24 o 
   0   8   2      129.63       80.47     10.00 o 
   2   8   2       87.92      118.27     11.82 o 
   4   8   2       33.84        8.07      9.27 o 
   6   8   2       18.95       48.49     29.04 o 
   8   8   2      477.24      503.30     41.33 o 
  10   8   2       10.33       28.59     21.27 o 
  -9   9   2       47.07       38.80     21.27 o 
  -7   9   2      423.38      392.60     36.36 o 
  -5   9   2        0.19        4.44      8.28 o 
  -3   9   2      334.82      379.62     22.68 o 
  -1   9   2      248.36      218.09     17.58 o 
   1   9   2       77.47      107.70     16.77 o 
   3   9   2      284.55      279.02     48.91 o 
   5   9   2        1.54       16.22     12.77 o 
   7   9   2      130.87      138.97     44.68 o 
   9   9   2       21.12       34.52     23.46 o 
  -8  10   2        9.85       18.64     30.16 o 
  -6  10   2       42.91       21.24     14.48 o 
  -4  10   2       17.70        9.29     13.08 o 
  -2  10   2       27.19       28.40     10.78 o 
   0  10   2      679.16      696.79     33.94 o 
   2  10   2        3.86      -10.10      8.10 o 
   4  10   2        0.60       -4.40      9.51 o 
   6  10   2        1.79       17.95     17.92 o 
   8  10   2        7.84        2.23     17.77 o 
  -7  11   2       70.51       97.65     24.07 o 
  -5  11   2      162.78      175.77     26.68 o 
  -3  11   2       39.14       37.12     13.09 o 
  -1  11   2     1767.29     1887.23     90.52 o 
   1  11   2      474.09      500.48     32.36 o 
   3  11   2       21.08        5.72     16.75 o 
   5  11   2        1.37        6.28     16.42 o 
   7  11   2      109.82      127.70     24.83 o 
  -6  12   2      109.27      123.63     35.46 o 
  -4  12   2       89.07       91.83     17.69 o 
  -2  12   2       19.91       15.37     13.36 o 
   0  12   2       41.86       43.30     16.53 o 
   2  12   2       41.42       45.11     16.53 o 
   4  12   2       39.09       45.53     16.53 o 
   6  12   2       21.25       19.18     20.84 o 
  -3  13   2       16.19       -9.72     13.36 o 
  -1  13   2       12.33       13.40     15.80 o 
   1  13   2      205.63      206.66     27.93 o 
   3  13   2       36.13       21.56     18.99 o 
 -13   1   3       11.85        1.78     12.85 o 
 -11   1   3      245.34      184.74     21.28 o 
  -9   1   3       17.09       -3.02     10.22 o 
  -7   1   3     5776.20     6424.41     90.26 o 
  -5   1   3      154.82      151.94      6.84 o 
  -3   1   3     8447.80     7294.56     45.34 o 
  -1   1   3    11460.63    10801.27    166.52 o 
   1   1   3    84353.34    86658.12    841.71 o 
   3   1   3    13796.68    13024.67     96.37 o 
   5   1   3    20141.58    21752.21    158.73 o 
   7   1   3     2326.96     2995.13     51.29 o 
   9   1   3        1.77        1.20      7.05 o 
  11   1   3      187.81      209.35     19.68 o 
  13   1   3        0.16        3.26     13.02 o 
 -14   2   3       20.08       13.60     29.04 o 
 -12   2   3       92.46      102.49     25.54 o 
 -10   2   3       45.93       26.03     13.00 o 
  -8   2   3        0.65       21.00      8.51 o 
  -6   2   3     2037.49     2192.12     39.06 o 
  -4   2   3      440.28      567.63     16.97 o 
  -2   2   3     1714.73     1677.50     28.12 o 
   0   2   3       89.60       83.06     12.21 o 
   2   2   3     1002.47      902.69     22.33 o 
   4   2   3      177.84      146.67     11.21 o 
   6   2   3     1320.41     1207.05     32.20 o 
   8   2   3       82.12       90.05     15.00 o 
  10   2   3       98.21       78.76     19.02 o 
  12   2   3        7.45       16.62     16.62 o 
 -13   3   3       13.62       -7.45     24.57 o 
 -11   3   3        2.72        0.50     14.76 o 
  -9   3   3       78.89       41.38     14.24 o 
  -7   3   3        2.36        3.91      7.25 o 
  -5   3   3       56.19       52.82     10.87 o 
  -3   3   3      849.63     1001.48     20.33 o 
  -1   3   3     1110.48      948.46     24.71 o 
   1   3   3      245.21      243.85     16.79 o 
   3   3   3     1415.56     1339.80     27.29 o 
   5   3   3      903.07      844.30     25.48 o 
   7   3   3      362.27      309.07     37.56 o 
   9   3   3      215.75      220.87     23.02 o 
  11   3   3      293.17      284.81     24.68 o 
  13   3   3       29.15       19.79     20.74 o 
 -12   4   3       30.26       13.85     18.48 o 
 -10   4   3       23.57       52.64     23.46 o 
  -8   4   3     1231.17     1119.96     46.16 o 
  -6   4   3     1018.23      860.67     26.59 o 
  -4   4   3      784.22      691.22     20.05 o 
  -2   4   3    19770.82    19362.53    162.11 o 
   0   4   3      985.09      746.62     15.49 o 
   2   4   3     4133.25     5066.65     60.33 o 
   4   4   3     3667.18     4256.56     59.92 o 
   6   4   3       90.12       92.20     18.57 o 
   8   4   3     2634.56     2342.36     54.04 o 
  10   4   3       10.36        6.95     14.03 o 
  12   4   3       21.63        1.80     44.68 o 
 -13   5   3       28.64       32.97     30.16 o 
 -11   5   3        0.29        3.19     21.22 o 
  -9   5   3       59.68       63.81     41.33 o 
  -7   5   3        0.68      -13.16     15.64 o 
  -5   5   3        1.09        5.07      6.12 o 
  -3   5   3       32.97       12.83     14.08 o 
  -1   5   3      187.72      177.68     15.80 o 
   1   5   3      148.64      187.81     10.75 o 
   3   5   3     1649.86     1589.90     34.19 o 
   5   5   3       50.70       58.65     11.01 o 
   7   5   3      199.12      256.49     20.64 o 
   9   5   3       40.89       51.53     31.28 o 
  11   5   3        2.26        8.73     23.46 o 
  13   5   3       12.01       33.20     22.49 o 
 -12   6   3       26.48       48.36     23.53 o 
 -10   6   3      459.73      598.09    136.29 o 
  -8   6   3       58.55       69.26     20.97 o 
  -6   6   3      489.57      439.95     30.11 o 
  -4   6   3     2369.57     2364.35     82.75 o 
  -2   6   3    12987.11    12870.25    107.79 o 
   0   6   3      329.73      228.94     12.90 o 
   2   6   3      501.25      633.93     22.58 o 
   4   6   3     1626.98     1490.76     36.81 o 
   6   6   3       14.83       45.05     17.99 o 
   8   6   3     2519.48     2715.06     76.27 o 
  10   6   3      662.08      674.98     70.38 o 
  12   6   3        0.00       -6.70     33.51 o 
 -11   7   3        7.30       17.57     21.27 o 
  -9   7   3      461.94      544.58     48.04 o 
  -7   7   3      497.58      482.22     35.51 o 
  -5   7   3       63.09       79.33     23.46 o 
  -3   7   3      865.83      922.02     49.29 o 
  -1   7   3        2.61       -7.45      5.16 o 
   1   7   3        3.11       11.65      6.11 o 
   3   7   3        2.23        5.05      5.72 o 
   5   7   3       15.00        5.57     14.48 o 
   7   7   3      211.18      206.18     30.16 o 
   9   7   3     1086.70     1173.80     55.26 o 
  11   7   3       38.64       20.66     22.99 o 
 -10   8   3        0.07       11.02     25.69 o 
  -8   8   3      695.78      675.47     59.21 o 
  -6   8   3        7.14       11.88     23.46 o 
  -4   8   3        0.93       -7.56      6.12 o 
  -2   8   3      166.98      171.56     14.59 o 
   0   8   3       43.23       24.38     11.55 o 
   2   8   3      925.59      821.76     30.64 o 
   4   8   3       39.44       34.44      9.74 o 
   6   8   3       81.75      102.08     21.77 o 
   8   8   3       61.21      123.31     71.49 o 
  10   8   3      217.92      244.03     39.10 o 
  -9   9   3      226.01      225.07     33.06 o 
  -7   9   3       51.38       73.49     22.34 o 
  -5   9   3        6.58       10.90      8.67 o 
  -3   9   3       55.60       48.01     21.85 o 
  -1   9   3      218.85      258.99     19.03 o 
   1   9   3        9.76       14.08      7.77 o 
   3   9   3      122.20      107.45     14.59 o 
   5   9   3       64.28       36.72     11.88 o 
   7   9   3       44.89       44.04     19.53 o 
   9   9   3       53.27      139.46     29.34 o 
  -8  10   3        3.93       18.64     17.77 o 
  -6  10   3        0.36        2.49     10.21 o 
  -4  10   3        3.01        4.06      9.51 o 
  -2  10   3       99.43       82.76     13.88 o 
   0  10   3       78.71      109.92     15.94 o 
   2  10   3       25.17       10.05     11.06 o 
   4  10   3        0.23        0.37     18.34 o 
   6  10   3        2.93        9.12     11.18 o 
   8  10   3       17.97       11.55     61.43 o 
  -7  11   3        2.29       21.45     13.40 o 
  -5  11   3       15.25       22.22     13.72 o 
  -3  11   3       50.48       89.98     22.50 o 
  -1  11   3      930.90      947.47     60.33 o 
   1  11   3     1903.96     1979.14     63.70 o 
   3  11   3        0.08       -9.38     11.77 o 
   5  11   3      303.97      314.05     24.75 o 
   7  11   3        1.98       20.57     14.01 o 
  -6  12   3        0.01       11.81     13.91 o 
  -4  12   3        4.87       16.23     14.08 o 
  -2  12   3       68.54       81.06     34.63 o 
   0  12   3       31.88       59.25     18.11 o 
   2  12   3       78.66       70.37     18.96 o 
   4  12   3       61.61       59.48     23.46 o 
   6  12   3        2.29        0.00     14.22 o 
  -3  13   3       40.85       23.46     17.38 o 
  -1  13   3       13.48       30.16     17.38 o 
   1  13   3      158.50      135.26     24.45 o 
   3  13   3        1.58        7.69     13.96 o 
 -14   0   4       20.23        4.47     22.34 o 
 -12   0   4       25.84       -8.22     26.81 o 
 -10   0   4       85.46       61.72     24.57 o 
  -8   0   4       56.92       42.89     15.64 o 
  -6   0   4        0.45        7.63      8.12 o 
  -4   0   4     1224.42     1579.83     25.24 o 
   4   0   4      495.34      309.31     19.00 o 
   6   0   4     7013.41     7614.22    107.73 o 
   8   0   4        3.56       11.91      9.99 o 
  10   0   4       36.14       13.40     14.46 o 
  12   0   4      831.49      721.05     47.53 o 
  14   0   4       18.97       12.98     22.63 o 
 -13   1   4       21.77       -0.63     10.45 o 
 -11   1   4      539.44      463.61     26.24 o 
  -9   1   4       63.61       64.69     11.02 o 
  -7   1   4      907.58     1405.55     29.97 o 
  -5   1   4    14234.18    14901.97     87.23 o 
  -3   1   4    15112.89    15617.66     85.47 o 
   3   1   4     8493.90     8651.57     84.48 o 
   5   1   4     1513.50     1444.97     26.97 o 
   7   1   4     1562.06     2045.05     54.36 o 
   9   1   4       47.25       49.16     11.20 o 
  11   1   4       17.95        9.50     11.47 o 
  13   1   4        4.78      -19.11     18.70 o 
 -14   2   4        4.26      -12.43     18.72 o 
 -12   2   4       85.41       76.09     23.53 o 
 -10   2   4      133.87      124.05     15.70 o 
  -8   2   4      466.13      504.33     27.74 o 
  -6   2   4       80.82       78.47      7.09 o 
  -4   2   4      168.39      361.51     11.41 o 
   2   2   4     5897.67     4760.59     51.86 o 
   4   2   4      297.34      136.60     26.79 o 
   6   2   4     1299.39     1348.78     34.44 o 
   8   2   4      138.72      176.64     18.12 o 
  10   2   4      200.98      120.15     29.60 o 
  12   2   4        6.76      -20.73     13.82 o 
 -13   3   4        0.52       -5.26     20.11 o 
 -11   3   4       50.33       18.51     16.75 o 
  -9   3   4      418.98      356.25     31.41 o 
  -7   3   4       38.65       37.03     12.20 o 
  -5   3   4     1280.98     1439.98     30.33 o 
  -3   3   4        0.29       69.48      9.53 o 
  -1   3   4    11491.97    10379.42    112.84 o 
   1   3   4    11994.63    13340.89    114.26 o 
   3   3   4      162.16      266.36     13.28 o 
   5   3   4     2186.17     1767.63     37.49 o 
   7   3   4     1067.70      974.38     32.07 o 
   9   3   4      177.08      177.27     37.57 o 
  11   3   4      348.50      341.01     30.33 o 
  13   3   4       34.29       13.00     30.16 o 
 -12   4   4        1.70        0.64     16.59 o 
 -10   4   4      642.95      529.06     44.69 o 
  -8   4   4     3554.16     3383.39     95.07 o 
  -6   4   4      340.98      441.68     21.76 o 
  -4   4   4     7289.65     7331.66     78.52 o 
  -2   4   4     6284.03     7880.83     77.84 o 
   0   4   4       11.17      112.31      7.22 o 
   2   4   4    15687.17    15692.84    139.48 o 
   4   4   4     4280.93     5136.05     67.89 o 
   6   4   4       80.33      119.96     14.67 o 
   8   4   4     3214.83     2976.17     84.68 o 
  10   4   4       94.67      138.70     22.01 o 
  12   4   4        2.42      -20.18     16.70 o 
 -13   5   4        1.14       -5.58     21.27 o 
 -11   5   4       15.22       -8.30     16.59 o 
  -9   5   4      119.33      114.81     33.51 o 
  -7   5   4      132.52      159.61     21.53 o 
  -5   5   4        9.64       -0.27      6.59 o 
  -3   5   4      435.72      356.19     20.33 o 
  -1   5   4      154.78       74.08      8.16 o 
   1   5   4        0.35        8.35      4.24 o 
   3   5   4      169.61      187.62     43.70 o 
   5   5   4      125.99       93.99     13.40 o 
   7   5   4        7.27       -1.81     20.43 o 
   9   5   4      157.76      225.55     49.15 o 
  11   5   4      146.95      140.87     29.29 o 
  13   5   4        2.00       30.22     29.04 o 
 -12   6   4        0.85       13.63     30.16 o 
 -10   6   4      687.08      851.93     82.67 o 
  -8   6   4     3382.42     3300.13     83.71 o 
  -6   6   4       38.97       87.16     17.24 o 
  -4   6   4     1601.64     1571.85     63.71 o 
  -2   6   4       16.77        2.26      5.47 o 
   0   6   4       99.98       37.66      8.38 o 
   2   6   4     6439.68     6318.91    138.17 o 
   4   6   4      571.88      398.54     33.89 o 
   6   6   4      325.88      285.50     21.85 o 
   8   6   4     2294.94     2574.54     74.65 o 
  10   6   4      126.43      130.37     28.42 o 
  12   6   4        1.79       -1.56     20.49 o 
 -11   7   4        6.99      -11.34     17.77 o 
  -9   7   4       36.80       52.42     21.27 o 
  -7   7   4      101.22       86.74     34.63 o 
  -5   7   4        0.76      -11.17     13.40 o 
  -3   7   4       65.92       57.04      9.51 o 
  -1   7   4       80.12       71.12      8.78 o 
   1   7   4      205.34      257.02     14.16 o 
   3   7   4      127.35       89.60     13.54 o 
   5   7   4       12.72       13.13     10.65 o 
   7   7   4        0.10       11.34     17.87 o 
   9   7   4      710.70      860.27     51.25 o 
  11   7   4       11.20        7.31     62.55 o 
 -10   8   4        7.67       34.74     21.22 o 
  -8   8   4       24.20       48.11     21.22 o 
  -6   8   4       62.98       50.94     17.52 o 
  -4   8   4       29.22       -0.58      7.52 o 
  -2   8   4     1547.68     1529.04     60.04 o 
   0   8   4      258.24      177.41     14.51 o 
   2   8   4     1238.65     1181.24     40.01 o 
   4   8   4       60.56       48.93     11.10 o 
   6   8   4       96.43      112.30     52.50 o 
   8   8   4      611.99      614.95     48.04 o 
  10   8   4      440.83      538.35     88.25 o 
  -9   9   4      306.71      307.27     36.78 o 
  -7   9   4      283.64      363.62     49.15 o 
  -5   9   4      129.29      129.92     34.67 o 
  -3   9   4        0.23       -1.24      7.52 o 
  -1   9   4      275.15      252.12     28.88 o 
   1   9   4      634.51      624.78     22.50 o 
   3   9   4       48.45       30.91     10.50 o 
   5   9   4      179.12      154.28     33.67 o 
   7   9   4        8.74       13.83     25.69 o 
   9   9   4      139.42      107.57     28.07 o 
  -8  10   4       31.77       31.04     20.63 o 
  -6  10   4       52.52       42.98     12.60 o 
  -4  10   4        7.67        2.32      9.40 o 
  -2  10   4       46.44       35.19     19.88 o 
   0  10   4      197.53      237.94     22.38 o 
   2  10   4       15.69        2.23     23.46 o 
   4  10   4       45.00       49.25     17.35 o 
   6  10   4       28.45       13.63     11.24 o 
   8  10   4       44.48       53.33     22.67 o 
  -7  11   4       15.86       15.88     21.64 o 
  -5  11   4      183.98      199.95     45.55 o 
  -3  11   4        0.22       15.51     11.72 o 
  -1  11   4      897.24      944.38     93.85 o 
   1  11   4      161.32      189.21     36.86 o 
   3  11   4       21.64       28.25     12.81 o 
   5  11   4       24.68       22.08     17.44 o 
   7  11   4       12.30       -6.18     13.31 o 
  -6  12   4       23.73       14.76     14.42 o 
  -4  12   4        0.12        3.21     11.48 o 
  -2  12   4       28.68       28.83     16.53 o 
   0  12   4      309.80      355.66     37.98 o 
   2  12   4      133.20      103.99     20.54 o 
   4  12   4        7.34       -6.83     13.36 o 
   6  12   4        8.06        1.88     27.92 o 
  -3  13   4        2.24       -6.70     13.36 o 
  -1  13   4      421.66      498.69     37.10 o 
   1  13   4      400.95      430.30     34.76 o 
   3  13   4        4.97      -12.75     13.36 o 
 -13   1   5        3.07        2.87     13.55 o 
 -11   1   5       60.41       50.54     13.33 o 
  -9   1   5      129.50      119.09     14.45 o 
  -7   1   5     1998.37     2231.42     26.92 o 
  -5   1   5     2036.60     2358.21     26.08 o 
  -3   1   5     4726.57     4635.70     33.26 o 
  -1   1   5     9946.08     9108.01     78.50 o 
   1   1   5      934.70      909.58     31.32 o 
   3   1   5     1112.03      924.37     21.36 o 
   5   1   5      160.61      148.99      9.87 o 
   7   1   5        2.12       -5.40      4.84 o 
   9   1   5        8.77        5.97      7.34 o 
  11   1   5        6.55       11.98     11.96 o 
  13   1   5        0.60      -26.27     17.51 o 
 -12   2   5       11.08       14.68     17.87 o 
 -10   2   5        0.10       17.57     10.32 o 
  -8   2   5      170.00      206.31     18.60 o 
  -6   2   5     2091.46     1936.64     27.37 o 
  -4   2   5     1092.53     1165.67     20.25 o 
  -2   2   5    20624.43    19646.20    208.54 o 
   0   2   5     2083.43     2234.36     33.08 o 
   2   2   5    16250.13    14873.19    126.44 o 
   4   2   5      768.50      813.49     28.47 o 
   6   2   5        0.03       -0.08      6.71 o 
   8   2   5       26.93       19.35     21.77 o 
  10   2   5      119.58      138.05     28.02 o 
  12   2   5      176.64      136.73     24.27 o 
 -13   3   5        2.31       16.07     24.57 o 
 -11   3   5      551.22      560.96    132.94 o 
  -9   3   5      109.01       74.49     19.53 o 
  -7   3   5      674.97      744.80     30.00 o 
  -5   3   5     4622.63     4552.60     58.58 o 
  -3   3   5      529.64      594.75     21.91 o 
  -1   3   5    31948.61    31732.43    292.51 o 
   1   3   5    25573.96    26961.93    177.08 o 
   3   3   5     2066.92     2026.80     35.19 o 
   5   3   5      718.80      676.51     23.54 o 
   7   3   5      692.96      817.38     29.84 o 
   9   3   5       67.39       55.56     15.59 o 
  11   3   5       63.59       21.65     21.95 o 
  13   3   5       15.61       26.81     20.74 o 
 -12   4   5        1.43      -10.09     16.70 o 
 -10   4   5       67.06       87.27     21.53 o 
  -8   4   5     6164.14     6106.50    226.15 o 
  -6   4   5      151.13      181.85     16.53 o 
  -4   4   5     3683.33     3954.83     49.83 o 
  -2   4   5     7406.41     7831.59    112.26 o 
   0   4   5     1218.91     1241.80     21.22 o 
   2   4   5      880.35      932.47     23.29 o 
   4   4   5      732.72      723.42     24.28 o 
   6   4   5      348.73      416.54     23.92 o 
   8   4   5      318.03      361.80     26.09 o 
  10   4   5        8.29      -11.32     13.13 o 
  12   4   5       32.15       23.65     22.17 o 
 -13   5   5       26.41       72.86     74.84 o 
 -11   5   5        5.94        8.62     16.59 o 
  -9   5   5       61.53       61.06     19.98 o 
  -7   5   5       90.71      101.32     23.46 o 
  -5   5   5        0.00        0.52     10.05 o 
  -3   5   5     2425.50     2202.85     50.52 o 
  -1   5   5       62.91       36.61      5.62 o 
   1   5   5       59.46       33.92      5.62 o 
   3   5   5    11167.12    10766.24    119.88 o 
   5   5   5      179.67      183.31     30.04 o 
   7   5   5     2028.07     1984.62     49.22 o 
   9   5   5     2032.10     2045.82     54.89 o 
  11   5   5        1.12       20.11     19.98 o 
  13   5   5        5.17      -12.57     34.63 o 
 -12   6   5       33.44       39.16     70.37 o 
 -10   6   5        5.55        3.75     17.52 o 
  -8   6   5     1581.28     1641.19     59.50 o 
  -6   6   5      109.71      119.78     29.04 o 
  -4   6   5      200.15      194.37     20.25 o 
  -2   6   5     1260.32     1188.58     38.07 o 
   0   6   5      135.98      116.26     11.63 o 
   2   6   5      596.11      587.41     23.46 o 
   4   6   5       81.20       61.17     12.44 o 
   6   6   5       74.92       52.31     12.60 o 
   8   6   5       54.68       43.56     18.48 o 
  10   6   5       35.37       46.91     21.98 o 
  12   6   5        0.02       -0.79     18.61 o 
 -11   7   5       19.43        7.63     19.77 o 
  -9   7   5      251.60      260.78     39.10 o 
  -7   7   5      126.17      137.68     36.86 o 
  -5   7   5        0.00      -15.81     11.17 o 
  -3   7   5      801.02      771.86     38.77 o 
  -1   7   5      727.28      868.78     21.62 o 
   1   7   5      641.52      714.12     20.94 o 
   3   7   5      513.67      526.55     37.96 o 
   5   7   5        4.94      -16.91     26.10 o 
   7   7   5      680.60      646.22     94.96 o 
   9   7   5      294.55      353.08     37.55 o 
  11   7   5      111.20      154.59     32.63 o 
 -10   8   5      289.62      289.73     36.36 o 
  -8   8   5      276.74      310.51     33.06 o 
  -6   8   5       89.11       71.49     33.51 o 
  -4   8   5       37.27        7.86      8.17 o 
  -2   8   5     1035.85      940.55     29.59 o 
   0   8   5       44.04       14.61      6.70 o 
   2   8   5      533.03      513.99     45.80 o 
   4   8   5      327.65      349.03     43.21 o 
   6   8   5      375.78      362.40     32.47 o 
   8   8   5      166.67      194.00     29.74 o 
  10   8   5       24.07       14.77     20.17 o 
  -9   9   5        5.44       -0.19     16.91 o 
  -7   9   5      345.04      340.48     98.30 o 
  -5   9   5      263.05      196.86     21.00 o 
  -3   9   5       11.17       10.76     13.59 o 
  -1   9   5      430.31      528.20     40.24 o 
   1   9   5      689.33      682.40     27.20 o 
   3   9   5      121.17      121.39     15.80 o 
   5   9   5       30.98       16.81     10.32 o 
   7   9   5      182.46      157.54     27.02 o 
   9   9   5        8.76        4.24     21.22 o 
  -8  10   5       29.18       16.33     16.33 o 
  -6  10   5        6.75       19.09     18.72 o 
  -4  10   5       94.46       85.75     14.45 o 
  -2  10   5      409.53      434.37     47.61 o 
   0  10   5       48.75       50.55     12.28 o 
   2  10   5        1.08        8.94     11.06 o 
   4  10   5      102.44      111.08     20.68 o 
   6  10   5      262.29      268.88     44.95 o 
   8  10   5      247.11      258.89     56.97 o 
  -7  11   5      102.84       77.05     22.91 o 
  -5  11   5        5.93        8.42     13.29 o 
  -3  11   5       50.40       50.31     26.08 o 
  -1  11   5       29.81       40.84     13.65 o 
   1  11   5        0.01       -4.47     15.64 o 
   3  11   5        0.22      -10.05     11.06 o 
   5  11   5        6.68       11.29     13.72 o 
   7  11   5        1.98        6.89     14.01 o 
  -6  12   5        0.43        1.82     16.95 o 
  -4  12   5        0.63        7.79     12.94 o 
  -2  12   5      179.90      188.60     24.45 o 
   0  12   5     1099.86     1203.09     49.76 o 
   2  12   5       14.27        1.12     12.64 o 
   4  12   5       37.49       52.35     18.11 o 
   6  12   5        8.61       -6.70     22.34 o 
  -3  13   5       20.36       35.74     17.38 o 
  -1  13   5      451.68      438.34     42.45 o 
   1  13   5      305.76      335.53     51.39 o 
   3  13   5        2.02       -4.47     14.22 o 
 -14   0   6       34.52       60.32     29.04 o 
 -12   0   6      393.76      271.68    124.00 o 
 -10   0   6       44.53       13.71     14.17 o 
  -8   0   6        8.35       11.70      7.12 o 
  -6   0   6    20003.64    21556.21    173.98 o 
  -4   0   6      245.62      474.33     24.07 o 
  -2   0   6    29252.31    26754.86    243.87 o 
   2   0   6    17789.82    18990.57    208.47 o 
   4   0   6     1634.11     1376.21     33.83 o 
   6   0   6    16803.70    16906.78    192.23 o 
   8   0   6      230.13      251.09     23.55 o 
  10   0   6     1672.73     1432.32     54.77 o 
  12   0   6       60.19       65.57     23.53 o 
  14   0   6       68.32       32.77     25.98 o 
 -13   1   6       11.91       39.31     14.53 o 
 -11   1   6       52.84       74.13     14.47 o 
  -9   1   6      122.63      108.96     13.60 o 
  -7   1   6      245.43      252.45     10.42 o 
  -5   1   6       50.13      105.08      7.66 o 
   3   1   6      201.06      322.20     21.17 o 
   5   1   6       19.78       55.72      9.03 o 
   7   1   6      126.25      135.25     12.58 o 
   9   1   6       93.47       95.90     13.46 o 
  11   1   6        4.44        8.56     10.34 o 
  13   1   6        1.23      -11.43     15.64 o 
 -12   2   6       18.56       15.64     18.17 o 
 -10   2   6     1029.88      969.66     41.56 o 
  -8   2   6      113.69       90.71     12.03 o 
  -6   2   6      204.90      145.71     10.10 o 
  -4   2   6     3099.30     4176.03     57.52 o 
  -2   2   6    17056.86    16339.53    128.75 o 
   0   2   6    43388.05    41283.96    308.46 o 
   2   2   6    18058.13    17751.35    148.23 o 
   4   2   6     2128.06     3068.90     47.05 o 
   6   2   6       97.29       61.98     16.12 o 
   8   2   6      992.99      820.54     31.43 o 
  10   2   6     1542.14     1673.69     50.59 o 
  12   2   6      508.69      491.39     39.53 o 
 -13   3   6       30.40       27.40     22.17 o 
 -11   3   6     1047.88      829.06     60.34 o 
  -9   3   6      104.24       97.62     20.97 o 
  -7   3   6     1513.68     1446.21     48.40 o 
  -5   3   6     1568.45     1276.63     23.34 o 
  -3   3   6        2.02       37.10     14.52 o 
  -1   3   6     8154.31     9799.00    110.24 o 
   1   3   6    13080.22    12888.38    114.20 o 
   3   3   6       32.77        0.79      5.14 o 
   5   3   6     1081.09     1172.00     31.16 o 
   7   3   6       64.89       88.78     14.67 o 
   9   3   6     2503.30     2485.32     58.47 o 
  11   3   6       10.37       11.58     21.49 o 
  13   3   6       51.99       56.85     27.92 o 
 -12   4   6       84.27       91.66     27.93 o 
 -10   4   6        0.27       -5.18     16.17 o 
  -8   4   6     1092.97     1067.85     45.64 o 
  -6   4   6       73.98      124.69     13.65 o 
  -4   4   6        0.03       -0.41      6.28 o 
  -2   4   6      365.08      203.96     15.22 o 
   0   4   6       36.64        7.21      4.15 o 
   2   4   6      254.71      187.41     22.18 o 
   4   4   6       76.87      155.73     15.12 o 
   6   4   6       93.81      109.24     14.27 o 
   8   4   6      325.31      322.19     24.51 o 
  10   4   6      349.99      350.27     29.41 o 
  12   4   6        2.20        6.63     39.09 o 
 -13   5   6       14.93        0.65     18.61 o 
 -11   5   6      377.23      435.26     40.50 o 
  -9   5   6      574.24      638.25     41.73 o 
  -7   5   6     1393.00     1374.88    122.93 o 
  -5   5   6       81.07       49.85     22.34 o 
  -3   5   6     4189.23     3783.64     68.32 o 
  -1   5   6     4051.33     4769.76     48.62 o 
   1   5   6     6546.90     7231.06     66.61 o 
   3   5   6     9517.43     9150.86     99.98 o 
   5   5   6        0.46       -1.37      7.50 o 
   7   5   6     3048.50     3069.53     65.60 o 
   9   5   6     1062.00      996.58     40.27 o 
  11   5   6        5.40       -9.48     14.90 o 
 -12   6   6        7.65       26.25     23.46 o 
 -10   6   6       41.88       54.06     21.27 o 
  -8   6   6      213.03      212.40     28.42 o 
  -6   6   6       30.12        9.93     22.34 o 
  -4   6   6      114.85       81.45     29.04 o 
  -2   6   6      273.50      347.34     13.36 o 
   0   6   6      172.34      108.65     15.80 o 
   2   6   6      241.94      266.80     13.51 o 
   4   6   6       13.95        6.17      8.30 o 
   6   6   6       56.09       26.74     18.44 o 
   8   6   6      514.76      603.11     36.83 o 
  10   6   6       93.44      100.53     42.45 o 
  12   6   6        5.83       27.83     22.63 o 
 -11   7   6        5.62       10.69     20.11 o 
  -9   7   6      742.31      891.20     51.51 o 
  -7   7   6      142.05      160.71     24.69 o 
  -5   7   6        0.43       -3.07     10.17 o 
  -3   7   6      663.93      588.75     22.38 o 
  -1   7   6      494.21      600.06     18.48 o 
   1   7   6      764.29      729.90     41.61 o 
   3   7   6      291.30      435.79     45.47 o 
   5   7   6        0.94       -6.29     13.59 o 
   7   7   6      377.30      373.41     34.17 o 
   9   7   6     1055.13     1092.43     55.87 o 
  11   7   6       28.18       60.32     23.98 o 
 -10   8   6      467.48      438.09     42.40 o 
  -8   8   6      481.92      458.98     51.39 o 
  -6   8   6      203.59      185.58     34.63 o 
  -4   8   6        1.37       -6.50      6.66 o 
  -2   8   6       87.23       65.60     10.78 o 
   0   8   6      266.74      192.26     17.35 o 
   2   8   6      335.08      258.63     22.90 o 
   4   8   6        1.08       10.77      7.71 o 
   6   8   6        4.20        3.91     16.75 o 
   8   8   6       16.66       47.79     34.63 o 
  10   8   6        1.74        5.93     21.77 o 
  -9   9   6      154.70      137.32     50.27 o 
  -7   9   6        0.00        2.03     14.17 o 
  -5   9   6       10.18        6.04      9.07 o 
  -3   9   6       22.58       23.25      9.60 o 
  -1   9   6       76.85       96.39     16.93 o 
   1   9   6       88.58       98.86     14.45 o 
   3   9   6       12.72        0.66      7.27 o 
   5   9   6        0.85      -12.85     11.98 o 
   7   9   6      107.57      163.66     27.02 o 
   9   9   6       33.94       51.68     24.57 o 
  -8  10   6      424.43      504.42     60.32 o 
  -6  10   6       30.68       13.26     11.10 o 
  -4  10   6      318.68      376.41     35.56 o 
  -2  10   6      172.42      216.53     19.21 o 
   0  10   6      217.38      278.59     21.40 o 
   2  10   6       66.54       26.96     11.77 o 
   4  10   6      298.20      254.96     24.81 o 
   6  10   6      420.58      419.77     27.91 o 
   8  10   6       77.35      126.90     31.28 o 
  -7  11   6       31.21       41.32     22.38 o 
  -5  11   6        8.48       29.94     15.48 o 
  -3  11   6        3.65        6.97     10.33 o 
  -1  11   6      155.69      158.32     19.21 o 
   1  11   6       42.66       25.89     15.64 o 
   3  11   6       36.49       31.28     14.22 o 
   5  11   6       21.42        1.79     11.77 o 
   7  11   6        5.38       11.84     13.01 o 
  -6  12   6        8.02       25.69     17.11 o 
  -4  12   6        0.90        6.58     11.82 o 
  -2  12   6       29.85       13.14     13.36 o 
   0  12   6       52.46       56.97     18.96 o 
   2  12   6        8.78       -2.23     12.64 o 
   4  12   6        9.31        9.43     13.96 o 
   6  12   6        4.44       10.05     14.22 o 
  -3  13   6        4.56        9.88     24.57 o 
  -1  13   6       37.49       38.95     26.81 o 
   1  13   6       40.07       57.35     33.51 o 
   3  13   6        0.30      -12.23     14.94 o 
 -13   1   7        0.38        3.68     11.85 o 
 -11   1   7        2.53       -1.28     14.44 o 
  -9   1   7      250.52      209.65     16.65 o 
  -7   1   7       71.42       90.84      7.67 o 
  -5   1   7      182.85      209.14      8.24 o 
  -3   1   7     1232.32     1171.97     14.89 o 
  -1   1   7     2193.40     2082.80     28.59 o 
   1   1   7     2368.41     2289.51     31.73 o 
   3   1   7      257.43      214.12     11.63 o 
   5   1   7      339.66      356.05     14.32 o 
   7   1   7       54.50       91.11     13.08 o 
   9   1   7      165.77      172.22     14.87 o 
  11   1   7        2.92        0.03      9.85 o 
  13   1   7        6.94       -5.15     18.62 o 
 -12   2   7       63.92       49.37     21.27 o 
 -10   2   7      490.84      489.05     28.90 o 
  -8   2   7      293.77      269.93     13.58 o 
  -6   2   7     2101.44     1936.77     27.69 o 
  -4   2   7      310.75      273.03     10.99 o 
  -2   2   7    10112.84     9112.64     80.82 o 
   0   2   7   249136.75   273174.47   1668.86 o 
   2   2   7    16959.22    14802.62    127.84 o 
   4   2   7      137.32      191.68     15.38 o 
   6   2   7     3027.90     2934.86     53.34 o 
   8   2   7        0.90       12.91     11.17 o 
  10   2   7      375.15      305.87     27.25 o 
  12   2   7      194.73      211.55     24.43 o 
 -13   3   7        1.30        7.60     20.11 o 
 -11   3   7       40.03       26.81     16.59 o 
  -9   3   7       46.32       55.79     58.08 o 
  -7   3   7      545.51      595.38     19.69 o 
  -5   3   7     2217.41     2189.86     31.19 o 
  -3   3   7     6446.47     6228.06     84.64 o 
  -1   3   7      138.41      133.34      6.88 o 
   1   3   7     1053.90     1192.08     18.91 o 
   3   3   7      448.70      387.71     15.54 o 
   5   3   7     3244.25     3070.67     62.66 o 
   7   3   7      421.04      525.80     26.19 o 
   9   3   7     4151.84     4079.65     76.31 o 
  11   3   7       13.85        6.24     15.91 o 
  13   3   7       46.87       53.50     26.81 o 
 -12   4   7        8.87        7.16     22.34 o 
 -10   4   7        0.15       -0.63     26.81 o 
  -8   4   7       70.39      102.36     27.93 o 
  -6   4   7      338.51      334.31     17.59 o 
  -4   4   7      237.15      223.42     18.59 o 
  -2   4   7     1599.07     1550.05     59.26 o 
   0   4   7     1488.27     1411.33     21.84 o 
   2   4   7       77.81       93.21      9.26 o 
   4   4   7       13.69       10.50      5.98 o 
   6   4   7     1053.77     1127.25     34.10 o 
   8   4   7       83.77       85.98     29.23 o 
  10   4   7      320.96      322.33     29.11 o 
  12   4   7       11.02       -0.84     20.34 o 
 -13   5   7        2.41       -2.98     19.98 o 
 -11   5   7        1.86       -2.41     17.87 o 
  -9   5   7     2885.01     3004.88     79.90 o 
  -7   5   7     1878.95     1856.53    121.84 o 
  -5   5   7        2.22        6.87      8.17 o 
  -3   5   7     8808.92     8170.61    147.00 o 
  -1   5   7     1993.17     2260.82     29.80 o 
   1   5   7      772.50      861.91     19.80 o 
   3   5   7     2987.24     2925.55     49.23 o 
   5   5   7      324.92      314.00     19.96 o 
   7   5   7      687.59      658.18     30.50 o 
   9   5   7      626.69      767.96     74.10 o 
  11   5   7        2.18       -9.18     26.81 o 
 -12   6   7       12.01       47.73     25.69 o 
 -10   6   7      184.43      190.42     28.91 o 
  -8   6   7       34.66       26.36     31.28 o 
  -6   6   7       20.84       11.70     11.77 o 
  -4   6   7       10.82        4.47      8.17 o 
  -2   6   7      171.77      138.43     11.59 o 
   0   6   7      314.41      270.43     21.28 o 
   2   6   7       89.83       76.14      9.00 o 
   4   6   7       30.72        1.55      7.53 o 
   6   6   7        0.04      -10.85      7.80 o 
   8   6   7       43.67       71.79     18.38 o 
  10   6   7      253.51      225.57     32.46 o 
  12   6   7        4.34       22.34     22.34 o 
 -11   7   7       79.34       94.31     30.16 o 
  -9   7   7      500.19      564.43     43.81 o 
  -7   7   7      691.62      624.80     40.51 o 
  -5   7   7       20.53       41.70     18.99 o 
  -3   7   7       54.61       74.92     10.61 o 
  -1   7   7      495.76      643.50     22.38 o 
   1   7   7      839.73     1007.50     48.71 o 
   3   7   7      252.80      321.40     34.18 o 
   5   7   7      101.35       92.09     40.14 o 
   7   7   7       96.57      130.13     23.98 o 
   9   7   7      486.03      515.57     56.97 o 
  11   7   7        1.56      -25.02     18.48 o 
 -10   8   7       26.40       22.50     20.63 o 
  -8   8   7      263.47      283.43     33.06 o 
  -6   8   7      114.26      140.24     25.69 o 
  -4   8   7       62.66       65.49     11.82 o 
  -2   8   7      175.09      234.44     17.15 o 
   0   8   7     1936.64     2012.40     42.92 o 
   2   8   7      267.58      308.57     28.70 o 
   4   8   7       58.63       53.27     10.48 o 
   6   8   7        1.52       15.21     14.67 o 
   8   8   7       43.06       64.26     48.03 o 
  10   8   7        2.95       -0.36     30.16 o 
  -9   9   7       17.86       -0.09     25.69 o 
  -7   9   7        6.63       12.29     17.24 o 
  -5   9   7       35.63       19.38     11.23 o 
  -3   9   7       62.86       62.24     11.82 o 
  -1   9   7        0.01        3.19      8.01 o 
   1   9   7        9.27        1.37      8.42 o 
   3   9   7      506.83      545.83     26.28 o 
   5   9   7        7.44        2.79      9.87 o 
   7   9   7      643.07      666.61     44.99 o 
   9   9   7      256.95      308.07     37.18 o 
  -8  10   7      278.55      354.37     38.44 o 
  -6  10   7      605.85      568.67     46.62 o 
  -4  10   7       12.07       18.89     10.33 o 
  -2  10   7      387.11      411.42     24.75 o 
   0  10   7        9.08        1.93      9.40 o 
   2  10   7       72.21       62.37     14.94 o 
   4  10   7       20.66        9.52     27.52 o 
   6  10   7      320.84      291.00     27.25 o 
   8  10   7        4.51       -3.03     19.53 o 
  -7  11   7        2.63       21.26     13.10 o 
  -5  11   7       34.63       30.48     11.99 o 
  -3  11   7        7.83       17.61     11.21 o 
  -1  11   7       32.07       34.60     13.29 o 
   1  11   7       12.96        5.06     11.77 o 
   3  11   7        1.10        1.34     13.40 o 
   5  11   7       29.30       26.57     14.94 o 
   7  11   7       80.62       95.42     32.80 o 
  -6  12   7        5.56       16.22     13.00 o 
  -4  12   7       20.35       22.50     13.21 o 
  -2  12   7       14.56       30.11     14.45 o 
   0  12   7      524.60      523.24     35.52 o 
   2  12   7        0.03        0.00     13.36 o 
   4  12   7       10.68        0.39     13.36 o 
   6  12   7       10.22        5.06     14.94 o 
  -3  13   7        2.29        1.53     14.94 o 
  -1  13   7       13.02       33.51     16.53 o 
   1  13   7        2.59      -13.93     13.36 o 
   3  13   7        0.84       -5.21     13.96 o 
 -12   0   8       19.28       10.19     30.16 o 
 -10   0   8     2320.56     2006.32     82.72 o 
  -8   0   8      286.29      317.81     17.59 o 
  -6   0   8     2249.33     2221.15     37.76 o 
  -4   0   8     1921.31     1659.81     28.25 o 
  -2   0   8      173.52       66.36      7.44 o 
   0   0   8      499.39      288.68     12.35 o 
   2   0   8       32.56      128.02      8.26 o 
   4   0   8       84.05      188.47     35.75 o 
   6   0   8      864.90      807.22     43.58 o 
   8   0   8        0.17        0.32     12.29 o 
  10   0   8       27.35       57.99     31.28 o 
  12   0   8        5.17        1.32     14.76 o 
 -13   1   8       11.43       16.92     24.45 o 
 -11   1   8       18.63        8.94     11.91 o 
  -9   1   8      126.12      123.79     16.71 o 
  -7   1   8       22.68       49.82      6.69 o 
  -5   1   8        5.93       29.94      4.38 o 
  -3   1   8      145.28       92.19      5.42 o 
  -1   1   8     2115.98     1484.21     30.70 o 
   1   1   8    18682.46    16159.01    113.26 o 
   3   1   8       62.31      148.93     11.93 o 
   5   1   8        1.33       -0.84      4.06 o 
   7   1   8     1277.79     1415.01     31.88 o 
   9   1   8      128.79      124.70     13.81 o 
  11   1   8       60.77       58.92     17.73 o 
  13   1   8       10.91        6.31     17.40 o 
 -12   2   8      417.26      422.62     64.79 o 
 -10   2   8      400.18      359.68     24.54 o 
  -8   2   8      374.86      346.31     15.19 o 
  -6   2   8     1923.94     2038.72     25.65 o 
  -4   2   8      347.09      293.07     10.08 o 
  -2   2   8     5486.54     4713.90     50.91 o 
   0   2   8   144531.03   154324.48   1647.71 o 
   2   2   8     1013.08      642.10     16.89 o 
   4   2   8      601.61      498.50     25.78 o 
   6   2   8     2355.30     2539.77     49.69 o 
   8   2   8        2.44       -0.94     13.27 o 
  10   2   8       70.63      101.67     19.41 o 
  12   2   8       16.69       27.42     15.98 o 
 -13   3   8       55.71      145.50     31.40 o 
 -11   3   8       81.63       79.53     24.35 o 
  -9   3   8     2945.23     3203.43     79.28 o 
  -7   3   8      561.92      543.47     18.53 o 
  -5   3   8      745.68      908.24     25.74 o 
  -3   3   8     2959.73     2379.98     52.60 o 
  -1   3   8     2525.87     2833.63     41.66 o 
   1   3   8    12564.40    11305.88    131.84 o 
   3   3   8     1248.00     1390.56     29.76 o 
   5   3   8       12.96        6.91      6.77 o 
   7   3   8       51.92       31.54     11.58 o 
   9   3   8     1495.04     1455.54     45.56 o 
  11   3   8        6.00      -15.88     16.27 o 
  13   3   8        7.67       -0.13     19.87 o 
 -12   4   8       40.52       19.49     18.33 o 
 -10   4   8      215.12      270.39     67.02 o 
  -8   4   8      465.05      422.74     22.16 o 
  -6   4   8      752.38      926.68     27.91 o 
  -4   4   8       43.58      138.97     15.22 o 
  -2   4   8     1372.71     1169.94     32.66 o 
   0   4   8      282.31      182.93     18.38 o 
   2   4   8      392.81      626.55     19.47 o 
   4   4   8       52.60        9.41      6.08 o 
   6   4   8      649.93      843.92     30.83 o 
   8   4   8     1833.96     1874.41     49.62 o 
  10   4   8      375.94      428.41     36.99 o 
  12   4   8       10.23        3.91     22.34 o 
 -11   5   8       90.76      128.83     26.39 o 
  -9   5   8      576.55      670.16     56.98 o 
  -7   5   8      742.33      721.73     27.44 o 
  -5   5   8      207.19      289.09     25.69 o 
  -3   5   8     2047.27     2287.30     52.66 o 
  -1   5   8        9.33       34.73      5.85 o 
   1   5   8      881.16     1046.67     23.55 o 
   3   5   8        7.92       63.48     14.00 o 
   5   5   8      111.27      155.63     15.85 o 
   7   5   8      374.18      448.07     27.96 o 
   9   5   8       31.50       16.11     14.33 o 
  11   5   8       16.86       18.57     29.04 o 
 -12   6   8       15.99       30.16     21.77 o 
 -10   6   8      109.69      137.02     42.45 o 
  -8   6   8       39.16       37.23     17.98 o 
  -6   6   8        3.89        0.74      9.99 o 
  -4   6   8      240.96      143.65     24.58 o 
  -2   6   8      177.51      204.70     13.79 o 
   0   6   8      203.58      109.27      9.09 o 
   2   6   8      287.00      248.69     13.96 o 
   4   6   8       13.00       19.64     10.21 o 
   6   6   8       32.77       21.45     14.53 o 
   8   6   8     1811.97     1753.62     51.11 o 
  10   6   8       87.28       68.65     23.28 o 
  12   6   8        1.57      -19.69     20.34 o 
 -11   7   8        5.02       10.53     26.81 o 
  -9   7   8     1011.25     1054.30     52.62 o 
  -7   7   8      105.01      110.96     34.63 o 
  -5   7   8       42.52       38.42     26.81 o 
  -3   7   8       78.83      162.82     13.79 o 
  -1   7   8      245.71      323.38     24.62 o 
   1   7   8       76.18      150.57     11.82 o 
   3   7   8      266.40      218.05     30.31 o 
   5   7   8       78.10       92.25     15.82 o 
   7   7   8       47.27       21.63     15.13 o 
   9   7   8        1.32      -18.62     31.28 o 
  11   7   8        2.40        4.47     21.77 o 
 -10   8   8        4.11       14.89     17.98 o 
  -8   8   8       29.25       26.06     22.34 o 
  -6   8   8       98.86       96.41     53.62 o 
  -4   8   8        2.68       -6.81      6.82 o 
  -2   8   8      415.59      346.50     19.88 o 
   0   8   8     4537.70     4484.42     67.81 o 
   2   8   8        1.75       -1.57      7.09 o 
   4   8   8       43.58       45.81     12.58 o 
   6   8   8        4.44        9.56     12.78 o 
   8   8   8       44.56       20.52     20.34 o 
  10   8   8       10.67       17.59     24.57 o 
  -9   9   8      266.17      370.28     60.32 o 
  -7   9   8      203.70      172.17     26.39 o 
  -5   9   8        1.94      -11.43      7.62 o 
  -3   9   8      528.32      506.89     25.11 o 
  -1   9   8        2.37        1.27      8.10 o 
   1   9   8      460.04      549.24     42.56 o 
   3   9   8      357.03      453.62     30.53 o 
   5   9   8       82.83       91.26     15.50 o 
   7   9   8      167.11      166.99     29.03 o 
   9   9   8      543.06      618.10     47.94 o 
  -8  10   8       26.72       37.98     20.63 o 
  -6  10   8      436.77      407.45     64.05 o 
  -4  10   8        1.30        9.95      9.51 o 
  -2  10   8      613.38      620.60     29.45 o 
   0  10   8       57.59       69.71     14.61 o 
   2  10   8       99.54      168.55     18.35 o 
   4  10   8      107.12       72.57     16.53 o 
   6  10   8        8.85        9.63     10.70 o 
   8  10   8       16.69       -6.86     18.17 o 
  -7  11   8      127.23       96.50     18.01 o 
  -5  11   8      110.53      119.51     18.02 o 
  -3  11   8        0.37        7.33     17.52 o 
  -1  11   8       21.35       13.08     11.59 o 
   1  11   8      103.41       67.02     17.38 o 
   3  11   8       25.39       29.04     14.22 o 
   5  11   8      109.08      135.37     21.28 o 
   7  11   8        0.59       33.03     33.59 o 
  -6  12   8        1.23       -1.04     20.82 o 
  -4  12   8        0.93       -4.76     19.55 o 
  -2  12   8       65.72       66.35     15.95 o 
   0  12   8      141.69      133.42     21.95 o 
   2  12   8        9.77       24.93     14.94 o 
   4  12   8       22.31       35.74     15.80 o 
  -3  13   8        2.12        4.00     14.45 o 
  -1  13   8       13.00       15.64     27.92 o 
   1  13   8        3.80       11.05     18.99 o 
 -13   1   9        7.52       20.93     14.94 o 
 -11   1   9       42.13       37.22     13.48 o 
  -9   1   9     1594.31     1451.73     35.31 o 
  -7   1   9      604.28      657.99     19.99 o 
  -5   1   9      131.32      144.59      7.49 o 
  -3   1   9     1510.63     1683.68     18.73 o 
  -1   1   9    50773.14    50277.85    316.36 o 
   3   1   9     3001.22     3552.19     32.05 o 
   5   1   9     1681.32     1867.57     39.03 o 
   7   1   9     1538.29     1582.71     42.59 o 
   9   1   9       72.33       58.88     11.64 o 
  11   1   9      974.57      875.45     40.66 o 
  13   1   9        1.37        5.38     18.12 o 
 -12   2   9      321.13      226.54     54.74 o 
 -10   2   9     1061.33     1010.89     36.87 o 
  -8   2   9      729.47      657.01     19.66 o 
  -6   2   9      508.56      451.97     12.61 o 
  -4   2   9     2069.84     2198.98     26.28 o 
  -2   2   9      669.00      551.93     12.06 o 
   0   2   9     7038.74     6731.11     56.76 o 
   2   2   9      156.28      152.04     11.09 o 
   4   2   9      670.06      621.59     20.84 o 
   6   2   9      509.65      472.71     40.79 o 
   8   2   9     1238.24     1255.08     39.45 o 
  10   2   9      153.75      143.16     21.82 o 
  12   2   9        0.02       -8.20     15.13 o 
 -13   3   9       68.95       70.31     24.69 o 
 -11   3   9        0.27       -3.50     16.75 o 
  -9   3   9     4159.45     4189.84     90.46 o 
  -7   3   9        0.59       -7.68      9.71 o 
  -5   3   9      114.08      101.56      8.71 o 
  -3   3   9      242.01      216.11     15.22 o 
  -1   3   9      903.82      821.40     18.39 o 
   1   3   9     2061.67     2065.88     26.31 o 
   3   3   9        9.95       11.17      5.47 o 
   5   3   9     1307.72     1304.82     34.11 o 
   7   3   9      425.38      470.35     29.75 o 
   9   3   9       36.30       46.17     14.66 o 
  11   3   9       32.68       36.10     16.27 o 
  13   3   9        0.72       -3.55     26.76 o 
 -12   4   9        0.32        6.01     51.38 o 
 -10   4   9       16.68       27.67     16.33 o 
  -8   4   9      925.16      950.17     30.96 o 
  -6   4   9     1806.32     2139.95     68.94 o 
  -4   4   9      182.93      169.47     16.91 o 
  -2   4   9     6566.68     6922.67     94.77 o 
   0   4   9     1526.67     1637.41     23.93 o 
   2   4   9      259.74      436.24     16.95 o 
   4   4   9      249.24      424.07     20.64 o 
   6   4   9     4701.52     4765.26     99.63 o 
   8   4   9     2742.43     2667.95     59.52 o 
  10   4   9      830.18      887.97     40.05 o 
  12   4   9      133.57      126.16     26.24 o 
 -11   5   9        0.00        2.06     17.87 o 
  -9   5   9      231.62      196.44     28.07 o 
  -7   5   9      274.13      254.42     24.16 o 
  -5   5   9      381.44      399.94     26.81 o 
  -3   5   9       39.51       37.98     12.29 o 
  -1   5   9      445.82      443.09     12.81 o 
   1   5   9       73.00       95.68     14.83 o 
   3   5   9       27.55       35.79      9.26 o 
   5   5   9      107.99       94.72     14.43 o 
   7   5   9       12.23        2.30      9.46 o 
   9   5   9      103.39      139.44     21.67 o 
  11   5   9        4.73      -14.68     33.51 o 
 -12   6   9        1.12       11.91     19.98 o 
 -10   6   9       85.97       74.66     39.10 o 
  -8   6   9      673.36      687.20     30.50 o 
  -6   6   9       89.31      103.41     18.94 o 
  -4   6   9       30.76       24.57      9.99 o 
  -2   6   9     2209.00     2016.56     38.57 o 
   0   6   9     1331.23     1216.68     24.42 o 
   2   6   9      289.16      251.69     24.51 o 
   4   6   9       25.71       11.41      9.11 o 
   6   6   9       11.94        6.64     10.32 o 
   8   6   9     1168.00     1241.74     43.68 o 
  10   6   9       98.56      130.27     27.29 o 
  12   6   9       13.65      -28.04     53.62 o 
 -11   7   9        0.01       10.34     20.25 o 
  -9   7   9      297.84      306.31     37.98 o 
  -7   7   9       30.51        3.76     14.17 o 
  -5   7   9        2.67        3.91     10.17 o 
  -3   7   9      168.76      188.23     17.77 o 
  -1   7   9       43.22       58.65      9.51 o 
   1   7   9       21.23       24.96      7.44 o 
   3   7   9        3.23       -2.35     11.96 o 
   5   7   9        0.03       -4.87     15.37 o 
   7   7   9       28.19        7.11     13.32 o 
   9   7   9       34.14       30.72     20.34 o 
  11   7   9       10.06      -20.72     26.81 o 
 -10   8   9        7.81        8.08     18.94 o 
  -8   8   9      123.27       97.75     22.67 o 
  -6   8   9       15.35       22.34     13.99 o 
  -4   8   9        8.88        9.93      8.17 o 
  -2   8   9        4.75       12.15      9.25 o 
   0   8   9     2146.11     1999.49     43.39 o 
   2   8   9      145.69      145.80     13.53 o 
   4   8   9      109.98       78.73     12.45 o 
   6   8   9       17.06       22.56     14.11 o 
   8   8   9      669.66      713.98     82.67 o 
  10   8   9        0.36      -12.66     19.98 o 
  -9   9   9      291.56      368.95     43.57 o 
  -7   9   9      347.12      361.30     43.57 o 
  -5   9   9      221.91      196.89     18.67 o 
  -3   9   9      608.60      714.37     43.86 o 
  -1   9   9      832.77      835.36     31.66 o 
   1   9   9     2642.24     2703.63     55.40 o 
   3   9   9      745.73      783.25     30.28 o 
   5   9   9       60.18       52.12     18.08 o 
   7   9   9       82.01       82.21     23.77 o 
   9   9   9        7.36       30.36     22.17 o 
  -8  10   9       90.92       92.91     52.50 o 
  -6  10   9        0.02        9.47     16.98 o 
  -4  10   9        0.18       -3.17      9.26 o 
  -2  10   9       61.88       59.89     13.79 o 
   0  10   9       36.25       31.34     11.58 o 
   2  10   9       57.19       26.81     11.36 o 
   4  10   9       12.88        5.84     11.17 o 
   6  10   9       31.98       39.93     14.17 o 
   8  10   9       10.09       44.68     21.98 o 
  -7  11   9        4.37       21.22     27.64 o 
  -5  11   9       25.92       17.25     15.94 o 
  -3  11   9       29.43       39.31     12.94 o 
  -1  11   9        0.06      -13.62     10.22 o 
   1  11   9      438.09      465.34     31.48 o 
   3  11   9      120.49      131.02     21.28 o 
   5  11   9       29.41      -16.59     11.06 o 
   7  11   9       71.74       47.45     15.29 o 
  -4  12   9        0.01       20.92     21.78 o 
  -2  12   9       11.16       15.90     13.75 o 
   0  12   9        1.87      -15.04     11.77 o 
   2  12   9        6.10       -8.94     11.06 o 
   4  12   9       12.40       17.87     14.22 o 
  -1  13   9       38.23       58.08     26.81 o 
   1  13   9        4.65       10.05     14.22 o 
 -12   0  10       90.53       91.59     29.04 o 
 -10   0  10        3.95        6.06     14.52 o 
  -8   0  10      209.74      184.09     14.67 o 
  -6   0  10      536.35      451.37     17.69 o 
  -4   0  10      197.93      131.62     11.11 o 
  -2   0  10      505.00      382.17     22.35 o 
   0   0  10      266.10      146.98     12.29 o 
   2   0  10       27.55       -0.74      4.00 o 
   4   0  10      114.56       78.33      9.51 o 
   6   0  10     1031.12      928.83     43.58 o 
   8   0  10      330.41      338.04     26.39 o 
  10   0  10        0.27       -6.23     13.40 o 
  12   0  10        3.82       13.16     16.75 o 
 -13   1  10       10.59       36.86     17.38 o 
 -11   1  10      341.79      328.46     35.27 o 
  -9   1  10      216.65      261.46     18.19 o 
  -7   1  10      950.13     1112.79     20.04 o 
  -5   1  10      720.62      903.64     15.95 o 
  -3   1  10     2003.46     2977.70     27.29 o 
  -1   1  10     2503.45     2513.57     31.28 o 
   1   1  10    18362.48    20366.19    191.18 o 
   3   1  10     1440.21     1712.84     57.22 o 
   5   1  10     1883.51     1630.93     29.05 o 
   7   1  10      153.02       83.03     11.93 o 
   9   1  10      126.05      117.06     16.45 o 
  11   1  10       70.50       74.20     19.37 o 
  13   1  10        7.39       16.77     21.32 o 
 -12   2  10       83.62      104.87     25.62 o 
 -10   2  10      156.14      177.71     19.38 o 
  -8   2  10      116.11       80.19      9.87 o 
  -6   2  10        2.66        1.32      3.68 o 
  -4   2  10      410.40      593.39     16.38 o 
  -2   2  10     2965.34     3038.16     30.21 o 
   0   2  10     4004.98     4599.93     60.21 o 
   2   2  10     8059.01     9166.43     79.14 o 
   4   2  10     4146.09     4008.28     68.05 o 
   6   2  10      172.43      275.59     18.59 o 
   8   2  10     4940.76     4930.82    106.60 o 
  10   2  10        7.99      -15.99     18.87 o 
  12   2  10       12.95       13.44     16.51 o 
 -13   3  10       14.44       41.94     21.53 o 
 -11   3  10       21.05       36.00     17.77 o 
  -9   3  10      899.87      871.16     41.88 o 
  -7   3  10      483.85      363.42     19.88 o 
  -5   3  10      599.81      606.39     21.45 o 
  -3   3  10     1185.11      923.00     28.93 o 
  -1   3  10      617.59      420.28     11.32 o 
   1   3  10    12336.89    11131.89    158.69 o 
   3   3  10       71.03      127.47     13.72 o 
   5   3  10     2815.44     2746.95     50.15 o 
   7   3  10     2860.09     2604.07     55.23 o 
   9   3  10       32.99       43.29     15.40 o 
  11   3  10       64.71       83.92     20.46 o 
  13   3  10        9.55      -23.53     15.68 o 
 -12   4  10      123.72       97.71     24.69 o 
 -10   4  10      680.09      576.98     81.56 o 
  -8   4  10      569.31      664.80     27.79 o 
  -6   4  10     4650.69     4447.46     65.26 o 
  -2   4  10     3652.94     4328.04     70.78 o 
   0   4  10      125.46       30.20      5.48 o 
   2   4  10     8403.09     8774.04    113.91 o 
   4   4  10       46.26       72.51     11.08 o 
   6   4  10        2.69       -2.70      8.77 o 
   8   4  10       55.41       74.30     21.98 o 
  10   4  10      401.05      433.36     31.08 o 
  12   4  10        0.08      -19.38     17.14 o 
 -11   5  10       13.69       55.10     35.74 o 
  -9   5  10        9.95       31.69     34.63 o 
  -7   5  10      100.84       87.92     16.51 o 
  -5   5  10      196.67      291.73     64.79 o 
  -3   5  10      486.54      476.40     26.03 o 
  -1   5  10      208.40      154.84      9.38 o 
   1   5  10      826.72      949.02     28.80 o 
   3   5  10        8.08       -2.61      5.79 o 
   5   5  10      220.39      194.08     23.77 o 
   7   5  10      351.69      397.69     34.23 o 
   9   5  10      123.82      117.74     20.59 o 
  11   5  10      235.28      334.01     37.98 o 
 -12   6  10       39.51       68.61     44.68 o 
 -10   6  10      150.61      134.93     34.63 o 
  -8   6  10      471.89      465.24     26.57 o 
  -6   6  10       23.28       20.78     13.77 o 
  -4   6  10        5.09        8.42     12.29 o 
  -2   6  10      181.41      171.97     12.88 o 
   0   6  10     1054.18     1159.82     24.21 o 
   2   6  10     1210.93     1247.13     27.00 o 
   4   6  10        0.70       -4.47      7.66 o 
   6   6  10      408.66      344.85     58.27 o 
   8   6  10       16.25       37.17     15.50 o 
  10   6  10        6.60       22.90     20.34 o 
  12   6  10        1.57      -18.09     24.57 o 
 -11   7  10        0.01       -7.39     17.77 o 
  -9   7  10        8.85       15.01     23.46 o 
  -7   7  10      174.39      132.11     23.97 o 
  -5   7  10        0.91       -4.47      9.99 o 
  -3   7  10        8.46       13.60      7.42 o 
  -1   7  10       75.33       60.96      8.94 o 
   1   7  10        0.29        4.29      5.79 o 
   3   7  10        6.20       -5.94      6.88 o 
   5   7  10       45.31       47.83     17.69 o 
   7   7  10       74.54       75.68     17.68 o 
   9   7  10       57.95       52.87     21.98 o 
  11   7  10        1.02      -17.39     20.11 o 
 -10   8  10        1.09       15.89     19.26 o 
  -8   8  10      388.47      359.23     68.14 o 
  -6   8  10        0.29       -0.74     11.99 o 
  -4   8  10      262.27      215.89     17.42 o 
  -2   8  10      897.86     1012.00     52.22 o 
   0   8  10       22.25        0.39      7.35 o 
   2   8  10      162.62      119.48     20.30 o 
   4   8  10      599.65      586.65     26.77 o 
   6   8  10        0.01       -3.42     11.29 o 
   8   8  10      749.40      843.57     67.03 o 
  10   8  10       45.15       65.15     24.17 o 
  -9   9  10       73.95      105.00     26.39 o 
  -7   9  10      338.00      302.80     69.26 o 
  -5   9  10      222.44      193.25     25.54 o 
  -3   9  10      611.10      548.31     26.46 o 
  -1   9  10     5316.09     5643.54    100.03 o 
   1   9  10     2820.56     2846.03     56.54 o 
   3   9  10        0.38       15.43      9.40 o 
   5   9  10      312.02      314.40     48.07 o 
   7   9  10       71.28       90.51     24.17 o 
   9   9  10       14.60        8.38     20.34 o 
  -8  10  10       23.27       20.96     17.77 o 
  -6  10  10       47.15       61.99     14.01 o 
  -4  10  10       20.05       18.73     10.91 o 
  -2  10  10      121.53       93.59     27.85 o 
   0  10  10       17.01       18.11     12.14 o 
   2  10  10       10.09       14.23     11.01 o 
   4  10  10      110.17      104.98     18.12 o 
   6  10  10       10.33       20.19     12.24 o 
   8  10  10       15.79       38.62     48.03 o 
  -7  11  10       55.82       46.19     14.81 o 
  -5  11  10        0.06       11.83     10.27 o 
  -3  11  10      172.04      162.44     19.38 o 
  -1  11  10      527.82      475.19     47.75 o 
   1  11  10       23.64       26.60     12.51 o 
   3  11  10       22.84       17.87     12.64 o 
   5  11  10        0.01        2.23     12.64 o 
   7  11  10       17.29       39.09     17.38 o 
  -4  12  10        0.31        5.06     11.01 o 
  -2  12  10        0.34        8.61     13.21 o 
   0  12  10       11.81       23.83     13.96 o 
   2  12  10        3.08      -16.23     11.77 o 
   4  12  10        8.85        5.41     14.94 o 
  -1  13  10       49.70       42.63     32.39 o 
   1  13  10       18.39       30.16     17.38 o 
 -13   1  11       51.21       86.17     21.28 o 
 -11   1  11       14.51       14.64     11.67 o 
  -9   1  11      725.43      771.53     26.26 o 
  -7   1  11      287.77      294.54     11.82 o 
  -5   1  11      785.67      714.11     14.42 o 
  -3   1  11        0.34       16.37      3.38 o 
  -1   1  11     1527.04     1641.28     20.13 o 
   1   1  11     1452.61     1560.24     24.56 o 
   3   1  11      272.40      300.10     16.46 o 
   5   1  11      239.03      238.33     10.20 o 
   7   1  11       37.67       46.42     10.61 o 
   9   1  11      162.83      131.45     34.31 o 
  11   1  11        0.03        7.00     18.70 o 
  13   1  11        2.35       25.28     20.37 o 
 -12   2  11        4.60        7.77     16.17 o 
 -10   2  11      389.86      376.52     54.52 o 
  -8   2  11     4409.28     4232.07     48.47 o 
  -6   2  11      383.89      327.68     11.43 o 
  -4   2  11     7618.60     7604.39     60.78 o 
  -2   2  11    14822.08    15736.95    102.01 o 
   0   2  11      840.07      836.14     14.77 o 
   2   2  11    19260.15    20493.37    146.02 o 
   4   2  11     5569.30     6212.10     76.88 o 
   6   2  11      109.11      130.92     14.08 o 
   8   2  11     4454.40     4053.49     73.43 o 
  10   2  11       92.65       83.44     19.01 o 
  12   2  11      191.29      188.58     26.86 o 
 -13   3  11        3.00       20.03     18.33 o 
 -11   3  11       32.07       38.22     20.63 o 
  -9   3  11      185.90      184.90     25.00 o 
  -7   3  11     1148.08     1096.84     47.81 o 
  -5   3  11     1766.51     1824.82     29.04 o 
  -3   3  11     1432.61     1278.71     24.00 o 
  -1   3  11     7972.52     7334.34     53.97 o 
   1   3  11     2428.82     2180.11     27.58 o 
   3   3  11     2327.18     2284.59     39.87 o 
   5   3  11     1084.35     1032.66     31.07 o 
   7   3  11      783.54      818.80     48.15 o 
   9   3  11       14.87       29.56     14.57 o 
  11   3  11       40.39       52.38     18.03 o 
  13   3  11       24.31       18.12     20.28 o 
 -12   4  11        8.94       13.72     43.56 o 
 -10   4  11      858.22      929.86     47.25 o 
  -8   4  11      188.35      155.98     22.74 o 
  -6   4  11       38.19       15.56      7.58 o 
  -4   4  11       52.58       57.45     24.57 o 
  -2   4  11     5209.66     5720.43    134.43 o 
   0   4  11      805.42      708.34     15.52 o 
   2   4  11     3769.10     4226.47     56.18 o 
   4   4  11       47.06       35.20      8.60 o 
   6   4  11      257.29      265.82     20.64 o 
   8   4  11      657.31      662.92     32.61 o 
  10   4  11        8.76       -7.33     16.70 o 
  12   4  11        0.28      -11.27     17.68 o 
 -11   5  11       12.74       23.08     21.22 o 
  -9   5  11      278.63      346.45     33.46 o 
  -7   5  11      199.61      160.07     16.34 o 
  -5   5  11      273.16      301.17     24.35 o 
  -3   5  11        4.53       -2.23      7.44 o 
  -1   5  11      367.92      402.77     30.47 o 
   1   5  11      149.84      254.36     12.71 o 
   3   5  11       84.40       56.13     14.68 o 
   5   5  11      389.92      392.36     34.97 o 
   7   5  11      132.42      124.84     18.59 o 
   9   5  11      687.79      716.23     59.80 o 
  11   5  11      224.80      270.67     29.81 o 
 -12   6  11        0.49       37.77     25.69 o 
 -10   6  11        5.21       11.17     23.46 o 
  -8   6  11       52.81       31.41     11.74 o 
  -6   6  11      710.36      737.94     55.86 o 
  -4   6  11        0.02       10.85      9.76 o 
  -2   6  11      379.21      327.17     16.02 o 
   0   6  11       19.80       22.18      6.90 o 
   2   6  11       15.21        8.61      6.34 o 
   4   6  11        6.58       20.24      9.37 o 
   6   6  11       12.85        6.24     11.05 o 
   8   6  11       23.37       30.40     15.22 o 
  10   6  11        2.19      -23.03     16.33 o 
  12   6  11        0.41       -9.63     20.34 o 
 -11   7  11       23.73       56.59     58.08 o 
  -9   7  11        0.54        2.84     15.52 o 
  -7   7  11       61.51       47.90     18.99 o 
  -5   7  11      186.88      166.82     78.19 o 
  -3   7  11        4.40       -0.97      6.50 o 
  -1   7  11      253.06      270.43     25.26 o 
   1   7  11      875.83      835.85     23.27 o 
   3   7  11        0.00       -6.93      6.38 o 
   5   7  11      308.18      248.29     21.88 o 
   7   7  11      281.88      226.82     24.81 o 
   9   7  11       34.67       40.35     20.34 o 
  11   7  11       78.23      120.42     30.11 o 
 -10   8  11        4.59       31.50     41.33 o 
  -8   8  11      417.14      467.20     39.23 o 
  -6   8  11        8.35        6.94     17.87 o 
  -4   8  11      335.55      291.57     29.75 o 
  -2   8  11      106.72      107.45     13.64 o 
   0   8  11      543.01      491.37     29.01 o 
   2   8  11      414.40      349.23     20.89 o 
   4   8  11      305.68      265.25     28.70 o 
   6   8  11       12.95        4.78     18.36 o 
   8   8  11      268.55      343.24     36.50 o 
  10   8  11       75.75       68.08     27.02 o 
  -9   9  11      128.57      204.14     33.51 o 
  -7   9  11       20.48       31.53     17.77 o 
  -5   9  11      323.12      315.95     35.50 o 
  -3   9  11       43.32       37.80     13.12 o 
  -1   9  11     2720.54     2754.94     54.99 o 
   1   9  11     1406.13     1569.82     41.63 o 
   3   9  11       27.93       14.14     11.41 o 
   5   9  11      275.76      221.60     23.86 o 
   7   9  11       89.71      100.63     25.77 o 
   9   9  11       14.95       45.19     23.77 o 
  -8  10  11       14.20       18.04     37.98 o 
  -6  10  11        6.66        8.58     10.50 o 
  -4  10  11       16.75       16.75     10.27 o 
  -2  10  11      289.23      251.60     20.32 o 
   0  10  11      320.24      291.82     22.58 o 
   2  10  11      728.85      672.81     49.03 o 
   4  10  11       84.31       83.29     39.10 o 
   6  10  11       51.12       44.51     17.86 o 
   8  10  11      270.28      347.91     39.92 o 
  -7  11  11      107.29      123.13     20.00 o 
  -5  11  11        5.30        3.22     17.14 o 
  -3  11  11        0.73       21.88     12.14 o 
  -1  11  11      113.38      118.22     18.16 o 
   1  11  11       24.00       12.57     12.28 o 
   3  11  11        0.12      -13.06     10.18 o 
   5  11  11       26.47       20.11     12.64 o 
   7  11  11       17.06       21.22     15.80 o 
  -4  12  11        1.13        3.80     14.90 o 
  -2  12  11       19.99       35.41     15.16 o 
   0  12  11        1.87        1.71     13.36 o 
   2  12  11        9.92       12.22     13.36 o 
   4  12  11       30.53       27.92     15.80 o 
  -1  13  11        8.30       13.40     15.80 o 
   1  13  11       17.03       40.21     18.11 o 
 -12   0  12       49.30       13.40     20.11 o 
 -10   0  12      188.90      229.28     25.18 o 
  -8   0  12     1896.83     1650.54     82.57 o 
  -6   0  12      504.01      547.53     19.12 o 
  -4   0  12      170.38      169.18     10.41 o 
  -2   0  12    26106.11    24325.79    239.84 o 
   2   0  12    26783.88    24526.94    653.18 o 
   4   0  12      744.41      771.26     18.81 o 
   6   0  12      437.64      445.56     25.01 o 
   8   0  12      198.06      187.95     21.90 o 
  10   0  12     2006.60     1877.75     63.37 o 
  12   0  12        1.91       -1.00     16.39 o 
 -13   1  12        0.90       -3.35     14.22 o 
 -11   1  12      245.20      201.65     20.93 o 
  -9   1  12        6.96       12.37      7.78 o 
  -7   1  12      224.00      183.14     10.19 o 
  -5   1  12      808.83      684.89     14.39 o 
  -3   1  12      887.97     1113.16     16.00 o 
  -1   1  12      131.27      260.93      8.54 o 
   1   1  12       60.30      135.01      8.09 o 
   3   1  12      758.98      854.55     21.98 o 
   5   1  12       62.53       56.92      6.15 o 
   7   1  12        1.37        1.21      8.57 o 
   9   1  12        6.83      -12.92     10.61 o 
  11   1  12        2.73       24.43     14.15 o 
  13   1  12       31.10       31.88     18.51 o 
 -12   2  12        2.04       37.98     26.81 o 
 -10   2  12      129.77      100.53     16.35 o 
  -8   2  12     7006.82     7029.11     66.49 o 
  -6   2  12      632.53      568.27     14.29 o 
  -4   2  12     4705.38     4287.06     42.32 o 
  -2   2  12    13516.17    14486.92     96.63 o 
   0   2  12      377.54      511.08     11.77 o 
   2   2  12     6784.96     6577.58     52.36 o 
   4   2  12      865.84      949.28     26.48 o 
   6   2  12     1784.46     2059.37     45.55 o 
   8   2  12      593.61      604.16     31.12 o 
  10   2  12       12.33        8.91     12.45 o 
  12   2  12       28.47       15.12     18.03 o 
 -13   3  12       19.96       45.40     35.74 o 
 -11   3  12       31.27       28.30     35.74 o 
  -9   3  12       86.05       73.89     19.26 o 
  -7   3  12      853.06      867.89     28.13 o 
  -5   3  12     2725.53     2405.76     30.78 o 
  -3   3  12     1774.98     1667.48     28.16 o 
  -1   3  12     2710.28     2629.19     27.22 o 
   1   3  12       56.98       70.08      6.77 o 
   3   3  12     5984.84     6082.82     87.14 o 
   5   3  12      590.04      450.30     43.97 o 
   7   3  12      573.99      463.97     26.26 o 
   9   3  12      575.73      679.56    105.02 o 
  11   3  12       12.38       -9.55     14.78 o 
  13   3  12        0.02      -25.56     17.04 o 
 -12   4  12       31.77       80.36     25.00 o 
 -10   4  12      136.05      183.85     27.27 o 
  -8   4  12        6.66        7.55     10.33 o 
  -6   4  12      317.73      291.74     18.36 o 
  -4   4  12      284.40      398.22     19.03 o 
  -2   4  12     1760.08     1867.50     44.26 o 
   0   4  12     1260.79      957.48     18.40 o 
   2   4  12      321.31      334.95     13.32 o 
   4   4  12       25.52       52.32      9.12 o 
   6   4  12        1.53        2.55      7.93 o 
   8   4  12        9.77       17.50     13.60 o 
  10   4  12       74.81       69.91     19.64 o 
  12   4  12       16.52        4.08     18.03 o 
 -11   5  12      146.26      150.04     28.43 o 
  -9   5  12      307.87      368.93     48.03 o 
  -7   5  12       41.36       42.32     21.62 o 
  -5   5  12     1507.75     1502.85     50.30 o 
  -3   5  12      173.01      249.98     24.58 o 
  -1   5  12    14270.38    13884.47    126.65 o 
   1   5  12    17838.14    19166.96    186.39 o 
   3   5  12      474.11      506.63     22.33 o 
   5   5  12      706.87      818.97     47.14 o 
   7   5  12       83.41       71.83     16.77 o 
   9   5  12      400.89      373.43     29.45 o 
  11   5  12       11.28       16.29     16.66 o 
 -12   6  12        4.10       30.30     41.33 o 
 -10   6  12       19.52        9.49     17.24 o 
  -8   6  12      154.01      109.40     16.20 o 
  -6   6  12      185.47      244.94     45.80 o 
  -4   6  12       19.00       15.64      9.76 o 
  -2   6  12      240.12      214.55     14.27 o 
   0   6  12      426.63      539.40     17.48 o 
   2   6  12       10.82        6.26      5.88 o 
   4   6  12        6.64        7.40      7.93 o 
   6   6  12        6.68       13.31     11.09 o 
   8   6  12        0.26      -10.02     12.54 o 
  10   6  12        4.36       -3.77     14.87 o 
 -11   7  12        8.20       43.60     50.26 o 
  -9   7  12        0.23       10.37     42.45 o 
  -7   7  12      390.82      286.38     30.11 o 
  -5   7  12      200.98      211.21     24.35 o 
  -3   7  12       76.92       72.92     15.46 o 
  -1   7  12     1360.79     1320.82     43.77 o 
   1   7  12     2217.70     2041.58     58.46 o 
   3   7  12      172.75      164.91     14.08 o 
   5   7  12      269.37      228.57     22.01 o 
   7   7  12      157.07       91.40     20.01 o 
   9   7  12      142.60      129.40     32.39 o 
  11   7  12        0.73        4.74     20.49 o 
 -10   8  12        0.05       20.18     20.97 o 
  -8   8  12      319.54      324.72     35.46 o 
  -6   8  12       35.66       65.53     19.26 o 
  -4   8  12        1.99       -5.30      7.12 o 
  -2   8  12       79.32      117.74     13.79 o 
   0   8  12        7.88        6.69      8.10 o 
   2   8  12        6.71       -4.66      7.35 o 
   4   8  12      284.49      265.70     34.78 o 
   6   8  12      390.14      286.70     26.39 o 
   8   8  12       55.87       43.50     24.57 o 
  10   8  12       13.59       42.64     23.77 o 
  -9   9  12        7.52        7.90     43.56 o 
  -7   9  12      141.11      107.81     26.81 o 
  -5   9  12      165.92      140.42     16.34 o 
  -3   9  12      195.61      202.15     18.70 o 
  -1   9  12        1.26       18.90      9.60 o 
   1   9  12       22.98       27.30     10.78 o 
   3   9  12       10.35       13.40      9.51 o 
   5   9  12        4.70        3.70      9.69 o 
   7   9  12       10.07       -3.57     18.48 o 
   9   9  12       60.05       70.19     29.04 o 
  -8  10  12       22.69       27.48     34.63 o 
  -6  10  12        4.78        2.23     21.59 o 
  -4  10  12       19.85        6.42     11.65 o 
  -2  10  12        4.88       19.48     10.91 o 
   0  10  12      513.15      638.98     29.84 o 
   2  10  12      104.25       95.38     15.78 o 
   4  10  12      145.31      159.89     32.39 o 
   6  10  12        0.51        2.23     12.64 o 
   8  10  12       13.17       69.02     29.04 o 
  -7  11  12        3.95       13.92     13.09 o 
  -5  11  12        1.80       14.29     15.48 o 
  -3  11  12       18.54       11.21     11.58 o 
  -1  11  12       18.60       11.12     11.48 o 
   1  11  12        0.49        2.18     11.48 o 
   3  11  12       16.26       -2.37     12.34 o 
   5  11  12       11.17       31.61     15.56 o 
   7  11  12        1.70        3.41     14.45 o 
  -4  12  12       10.87       10.90     13.21 o 
  -2  12  12        3.65       14.77     13.21 o 
   0  12  12       14.82       11.70     16.20 o 
   2  12  12        0.28      -15.64     12.64 o 
   4  12  12        0.42        3.42     17.87 o 
 -13   1  13        7.27       -2.48     13.96 o 
 -11   1  13      118.16      126.11     18.35 o 
  -9   1  13      138.40      144.97     15.39 o 
  -7   1  13        1.82       -0.84      4.58 o 
  -5   1  13       46.28       50.20      5.68 o 
  -3   1  13        0.00        0.23      3.33 o 
  -1   1  13       60.93       69.33      4.96 o 
   1   1  13       12.83        7.90      4.09 o 
   3   1  13        0.34       -1.24      3.01 o 
   5   1  13      194.07      203.90      8.73 o 
   7   1  13      230.82      242.30     27.62 o 
   9   1  13      876.04      881.89     36.32 o 
  11   1  13        2.66        9.30     16.23 o 
  13   1  13       42.70       53.40     19.98 o 
 -12   2  13       96.07      125.13     26.81 o 
 -10   2  13       51.75       47.36     18.01 o 
  -8   2  13     2076.53     2041.49     33.48 o 
  -6   2  13     1647.29     1759.95     24.97 o 
  -4   2  13      399.63      640.65     15.30 o 
  -2   2  13      125.56      105.80      7.01 o 
   0   2  13      433.81      422.07     11.24 o 
   2   2  13     2110.85     2356.65     27.37 o 
   4   2  13       98.33       36.85      6.26 o 
   6   2  13     2696.57     2857.44     55.56 o 
   8   2  13      120.87      134.88     18.09 o 
  10   2  13      455.65      438.84     37.70 o 
  12   2  13        1.97        3.31     16.42 o 
 -13   3  13        9.74       14.89     25.69 o 
 -11   3  13       71.88       60.96     21.45 o 
  -9   3  13      300.66      356.53     30.99 o 
  -7   3  13     1301.12     1188.06     35.59 o 
  -5   3  13       44.68       53.08      8.40 o 
  -3   3  13     2535.84     2512.04     29.92 o 
  -1   3  13      229.98      292.72     18.70 o 
   1   3  13     2038.50     2121.54     27.16 o 
   3   3  13     9723.44     9751.97    102.16 o 
   5   3  13        4.22        1.09     11.84 o 
   7   3  13     1921.74     1833.93     46.89 o 
   9   3  13     1658.37     1686.90     63.07 o 
  11   3  13       31.43       36.94     17.57 o 
 -12   4  13        0.26       22.66     19.53 o 
 -10   4  13        0.20       20.20     34.63 o 
  -8   4  13      102.80      108.79     15.00 o 
  -6   4  13        9.45       13.09      8.10 o 
  -4   4  13       22.25       55.69      9.91 o 
  -2   4  13        0.49       -6.26      7.44 o 
   0   4  13     2136.81     1992.03     37.24 o 
   2   4  13        4.78        4.47      7.74 o 
   4   4  13        1.15       -4.77      6.95 o 
   6   4  13       50.87       44.77     11.31 o 
   8   4  13      736.38      716.95     38.44 o 
  10   4  13      249.20      246.98     48.21 o 
  12   4  13      128.57      109.60     25.13 o 
 -11   5  13      310.25      390.63    107.24 o 
  -9   5  13      125.88      140.34     25.62 o 
  -7   5  13     1231.83     1287.08     47.88 o 
  -5   5  13      141.11      132.45     14.59 o 
  -3   5  13      111.38      122.25     29.04 o 
  -1   5  13     2415.00     2650.69     34.86 o 
   1   5  13     2375.16     2910.87     44.23 o 
   3   5  13       14.39        7.85     18.70 o 
   5   5  13       76.57       50.77     12.46 o 
   7   5  13     1248.91     1110.49     62.10 o 
   9   5  13       10.46        6.70     13.69 o 
  11   5  13       18.47       18.97     17.68 o 
 -10   6  13       43.57       66.65     23.07 o 
  -8   6  13        2.27        7.35     11.10 o 
  -6   6  13      119.21       90.82     13.79 o 
  -4   6  13       12.22       16.08     11.15 o 
  -2   6  13       67.32       46.44      8.10 o 
   0   6  13      352.59      379.63     15.53 o 
   2   6  13      399.54      427.64     17.43 o 
   4   6  13       38.24       36.64     10.87 o 
   6   6  13      158.15      166.07     19.53 o 
   8   6  13       22.22        1.99     14.93 o 
  10   6  13       81.26      133.59     30.43 o 
 -11   7  13      137.07      158.28     32.72 o 
  -9   7  13       16.20       37.73     19.26 o 
  -7   7  13      398.72      407.52     33.49 o 
  -5   7  13       61.58       49.55     15.52 o 
  -3   7  13       96.20      103.17     13.79 o 
  -1   7  13      258.77      265.60     16.57 o 
   1   7  13        2.34       -2.77      7.50 o 
   3   7  13       44.69       30.07      9.67 o 
   5   7  13       27.07       42.79     13.28 o 
   7   7  13       38.31       52.24     17.05 o 
   9   7  13        6.87      -13.80     16.23 o 
  11   7  13        6.48       -2.88     20.17 o 
 -10   8  13       73.24      112.85     27.69 o 
  -8   8  13      321.46      322.54     25.62 o 
  -6   8  13       45.45       10.11     13.51 o 
  -4   8  13      637.03      498.01     37.86 o 
  -2   8  13      715.67      711.09     52.79 o 
   0   8  13      378.72      378.10     23.29 o 
   2   8  13       23.73       25.87     10.31 o 
   4   8  13      630.11      575.90     38.31 o 
   6   8  13      739.82      591.87     63.14 o 
   8   8  13        0.05       -8.94     16.59 o 
  10   8  13        9.25      -16.86     20.17 o 
  -9   9  13       40.60       46.17     55.85 o 
  -7   9  13        0.52       16.75     17.24 o 
  -5   9  13       15.61       -5.06     11.45 o 
  -3   9  13       66.66       61.45     12.51 o 
  -1   9  13      458.31      450.66     24.91 o 
   1   9  13      332.85      359.69     22.92 o 
   3   9  13        0.48        6.41      9.40 o 
   5   9  13       35.92       29.26     12.06 o 
   7   9  13       63.49       46.17     21.98 o 
   9   9  13      398.90      353.14     39.58 o 
  -8  10  13      431.81      442.86     41.87 o 
  -6  10  13       24.96       25.21     21.44 o 
  -4  10  13        0.09      -10.29      9.51 o 
  -2  10  13      313.35      323.14     22.75 o 
   0  10  13     1410.63     1364.20     59.32 o 
   2  10  13       52.22       37.58     13.36 o 
   4  10  13        6.07        5.14     10.33 o 
   6  10  13        1.32       -4.77     11.77 o 
   8  10  13       85.14      136.89     30.75 o 
  -7  11  13       78.14       77.53     40.21 o 
  -5  11  13       14.17        9.22     17.24 o 
  -3  11  13       11.59       15.28     11.18 o 
  -1  11  13       68.24       61.63     15.64 o 
   1  11  13        4.63        7.15     11.91 o 
   3  11  13        1.37        8.34     11.77 o 
   5  11  13       33.54       39.25     30.16 o 
  -4  12  13       38.68       56.21     25.69 o 
  -2  12  13        0.02       11.09     19.26 o 
   0  12  13        0.28        4.30     22.34 o 
   2  12  13        0.06       15.64     22.34 o 
   4  12  13       11.50       20.11     22.34 o 
 -12   0  14        0.11       -8.94     17.87 o 
 -10   0  14     4264.80     4308.44    123.03 o 
  -8   0  14     2583.80     2339.38     71.05 o 
  -6   0  14        3.08        0.54      6.97 o 
  -4   0  14     5302.29     5660.56     65.05 o 
  -2   0  14     1235.47     1280.05     55.89 o 
   0   0  14     1145.54     1150.41     53.66 o 
   2   0  14      685.76      795.67     45.82 o 
   4   0  14      864.00      950.86     27.55 o 
   6   0  14       72.07      103.11     21.22 o 
   8   0  14      314.66      292.22     26.03 o 
  10   0  14        8.05        4.57     14.33 o 
  12   0  14        7.71      -15.64     40.21 o 
 -13   1  14       22.20       29.45     20.11 o 
 -11   1  14        9.91       32.96     12.41 o 
  -9   1  14      313.93      286.62     16.60 o 
  -7   1  14        1.40        7.33      5.42 o 
  -5   1  14      603.58      568.43     13.76 o 
  -3   1  14     1096.09     1378.94     19.83 o 
  -1   1  14      103.18       58.31     10.25 o 
   1   1  14      151.89      260.34      8.97 o 
   3   1  14       88.41      159.78      9.95 o 
   5   1  14      619.19      682.26     18.84 o 
   7   1  14      831.79      735.37     29.81 o 
   9   1  14     4488.40     4445.49     82.57 o 
  11   1  14       57.88       47.64     18.08 o 
  13   1  14       58.12       37.97     20.49 o 
 -12   2  14       12.38       29.04     17.52 o 
 -10   2  14       16.57        5.07     10.50 o 
  -8   2  14        8.06       22.34      7.59 o 
  -6   2  14      943.87     1161.15     20.72 o 
  -4   2  14      174.21      235.70     10.53 o 
  -2   2  14        1.05       -2.00      2.98 o 
   0   2  14        4.23        4.82      3.54 o 
   2   2  14      212.11      258.52     13.02 o 
   4   2  14       16.35        1.26      4.79 o 
   6   2  14      190.21      240.13     24.48 o 
   8   2  14      271.87      261.24     21.82 o 
  10   2  14      152.33      165.57     23.12 o 
  12   2  14       16.66       15.55     27.93 o 
 -13   3  14        0.05       -3.51     20.63 o 
 -11   3  14        6.26       15.64     27.92 o 
  -9   3  14     1268.54     1307.19     50.91 o 
  -7   3  14     1490.87     1548.57     34.84 o 
  -5   3  14      100.26      127.89     18.06 o 
  -3   3  14     5550.70     5250.82     55.84 o 
  -1   3  14      939.77     1158.60     22.24 o 
   1   3  14      168.44      144.15     10.05 o 
   3   3  14     4196.42     3789.09     55.24 o 
   5   3  14       63.73       64.67     10.78 o 
   7   3  14     1437.44     1464.70     42.55 o 
   9   3  14      897.88      918.08     37.93 o 
  11   3  14        4.96       -4.64     14.68 o 
 -12   4  14        0.58       25.29     32.39 o 
 -10   4  14       99.32      144.56     36.86 o 
  -8   4  14       53.71       57.73     13.00 o 
  -6   4  14      277.01      243.92     32.03 o 
  -4   4  14       75.76      173.87     20.63 o 
  -2   4  14     3930.56     3762.79     56.95 o 
   0   4  14    24412.95    22860.90    206.36 o 
   2   4  14     3417.99     3134.25     39.73 o 
   4   4  14       82.54      196.39     17.42 o 
   6   4  14      307.14      370.88     26.86 o 
   8   4  14       13.41        5.42      9.99 o 
  10   4  14       27.23       13.66     20.59 o 
  12   4  14      196.77      174.63     27.96 o 
 -11   5  14       60.87       44.68     43.56 o 
  -9   5  14      149.92      178.13     64.79 o 
  -7   5  14      116.54      125.00     15.64 o 
  -5   5  14        0.23       -3.40      7.35 o 
  -3   5  14      213.88      214.22     18.59 o 
  -1   5  14        5.66       37.43      6.56 o 
   1   5  14      251.11      282.78     13.46 o 
   3   5  14        5.53       15.64      7.93 o 
   5   5  14      124.14      100.10     28.86 o 
   7   5  14       43.14       46.56     14.41 o 
   9   5  14       16.95        7.11     13.26 o 
  11   5  14        1.58        7.85     16.51 o 
 -10   6  14       24.92       40.96     37.98 o 
  -8   6  14       93.50      107.14     23.19 o 
  -6   6  14      220.33      203.39     32.67 o 
  -4   6  14      201.32      175.20     20.63 o 
  -2   6  14      357.42      327.03     22.31 o 
   0   6  14     3849.40     3938.07     56.27 o 
   2   6  14      475.70      510.40     22.25 o 
   4   6  14       10.19        0.79      9.37 o 
   6   6  14      147.77      203.36     21.55 o 
   8   6  14        5.51       22.82     14.41 o 
  10   6  14       16.51      -11.99     13.37 o 
 -11   7  14        0.22      -10.43     24.57 o 
  -9   7  14       87.64      134.44     40.21 o 
  -7   7  14       21.25       32.57     12.51 o 
  -5   7  14       19.00       22.93     13.51 o 
  -3   7  14       22.65       15.10      9.08 o 
  -1   7  14      503.96      617.46     23.93 o 
   1   7  14      196.63      273.15     23.83 o 
   3   7  14        2.53       -4.85     16.44 o 
   5   7  14       27.48       41.43     13.44 o 
   7   7  14       43.79       41.53     16.01 o 
   9   7  14        4.38        5.09     17.23 o 
  11   7  14        0.02        7.92     23.28 o 
 -10   8  14       29.42       41.00     22.67 o 
  -8   8  14       75.10       44.92     14.69 o 
  -6   8  14      831.19      637.21     41.27 o 
  -4   8  14      256.24      214.42     17.89 o 
  -2   8  14       67.25       85.85     12.60 o 
   0   8  14        1.31       -3.35      8.01 o 
   2   8  14      142.82      138.78     15.16 o 
   4   8  14       22.51        6.24      8.58 o 
   6   8  14      668.30      623.87     59.10 o 
   8   8  14        1.94       12.90     20.17 o 
  10   8  14       60.07       57.71     25.28 o 
  -9   9  14      105.73      134.99     30.54 o 
  -7   9  14       11.02       13.60     16.91 o 
  -5   9  14       80.68      101.50     15.29 o 
  -3   9  14      167.78      133.47     15.95 o 
  -1   9  14        2.01       -4.30      8.17 o 
   1   9  14       17.81       19.96     10.14 o 
   3   9  14      152.32      178.92     18.29 o 
   5   9  14        4.87       -0.43     10.12 o 
   7   9  14       26.10       23.92     22.17 o 
   9   9  14      169.99      205.54     72.61 o 
  -8  10  14        0.89       33.05     19.77 o 
  -6  10  14       11.61        6.98     23.46 o 
  -4  10  14       18.90       10.56     15.52 o 
  -2  10  14       36.47       43.93     18.99 o 
   0  10  14      363.02      385.75     33.83 o 
   2  10  14        7.33       -0.74     14.52 o 
   4  10  14        2.93      -12.52     11.90 o 
   6  10  14       24.56       26.81     20.11 o 
   8  10  14       23.83       49.27     22.34 o 
  -5  11  14        1.57        7.60     17.52 o 
  -3  11  14        1.82       20.66     17.24 o 
  -1  11  14        0.23        3.66     20.11 o 
   1  11  14        0.05       -4.18     15.77 o 
   3  11  14       16.80       -2.23     15.64 o 
   5  11  14       50.05       46.91     24.57 o 
  -4  12  14       16.50       23.08     17.98 o 
  -2  12  14       12.01        7.86     16.17 o 
   0  12  14       18.12        0.77     17.77 o 
   2  12  14        2.43      -23.46     15.64 o 
   4  12  14        9.30       11.17     22.34 o 
 -13   1  15       71.02       71.16     21.28 o 
 -11   1  15       50.54       68.17     23.46 o 
  -9   1  15     1465.78     1546.82     30.59 o 
  -7   1  15      391.69      404.79     14.42 o 
  -5   1  15      795.51      814.04     16.54 o 
  -3   1  15     1917.24     2580.88     27.67 o 
  -1   1  15     2523.91     2958.44     32.83 o 
   1   1  15      325.78      352.32     14.60 o 
   3   1  15     1987.69     2044.89     33.73 o 
   5   1  15      281.31      286.37     19.25 o 
   7   1  15      156.18      194.17     18.80 o 
   9   1  15      815.40      943.00     58.46 o 
  11   1  15       79.13       41.47     16.68 o 
  13   1  15        4.26       -4.36     17.39 o 
 -12   2  15        6.90       21.00     17.52 o 
 -10   2  15      278.46      360.69     44.53 o 
  -8   2  15      135.67      126.64     11.13 o 
  -6   2  15      681.85      767.93     17.18 o 
  -4   2  15      341.24      341.30     12.66 o 
  -2   2  15      845.26      850.17     17.52 o 
   0   2  15      146.80      172.96      9.07 o 
   2   2  15        7.49        6.70      4.14 o 
   4   2  15       48.81       68.98      6.66 o 
   6   2  15      344.55      366.08     42.74 o 
   8   2  15      876.45      811.17     33.61 o 
  10   2  15      221.17      221.44     61.55 o 
  12   2  15        1.07      -12.38     16.83 o 
 -11   3  15       18.62       44.68     36.86 o 
  -9   3  15     1348.64     1455.19     46.94 o 
  -7   3  15     1308.66     1200.97     31.94 o 
  -5   3  15       74.36       75.81      9.50 o 
  -3   3  15     3932.68     3778.91     40.73 o 
  -1   3  15        3.06        9.76      4.60 o 
   1   3  15     1800.14     1830.35     26.68 o 
   3   3  15      204.36      211.32     20.23 o 
   5   3  15      134.98      120.17     17.79 o 
   7   3  15      123.93      107.75     17.25 o 
   9   3  15        8.01       15.26     13.20 o 
  11   3  15       25.50       40.91     17.81 o 
 -12   4  15      100.28       96.15     46.91 o 
 -10   4  15       13.53       18.99     17.24 o 
  -8   4  15      276.68      235.56     34.00 o 
  -6   4  15      111.36      124.01     14.29 o 
  -4   4  15        0.87       11.94      7.19 o 
  -2   4  15     2290.81     2193.08     38.34 o 
   0   4  15    27765.35    27247.82    314.71 o 
   2   4  15     1226.47     1139.55     23.07 o 
   4   4  15      437.18      470.10     40.23 o 
   6   4  15      762.18      796.08     30.21 o 
   8   4  15      363.56      320.50     55.06 o 
  10   4  15      166.32      175.88     23.86 o 
  12   4  15       18.01       -1.51     18.03 o 
 -11   5  15        9.45      -14.80     17.24 o 
  -9   5  15       37.19       35.30     17.52 o 
  -7   5  15      376.81      364.65     23.42 o 
  -5   5  15        1.71        6.65      7.89 o 
  -3   5  15       26.69       20.11      9.99 o 
  -1   5  15      532.67      489.91     18.09 o 
   1   5  15     1241.52     1212.53     24.41 o 
   3   5  15       52.49       46.18     10.35 o 
   5   5  15      185.41      203.99     35.97 o 
   7   5  15        6.10       19.75     13.03 o 
   9   5  15        0.78      -15.54     12.73 o 
  11   5  15        7.70      -16.91     16.55 o 
 -10   6  15        6.38        0.74     15.98 o 
  -8   6  15       15.58       24.49     12.41 o 
  -6   6  15      421.09      453.85     30.09 o 
  -4   6  15       22.82       33.16     13.51 o 
  -2   6  15     1303.89     1403.66     33.72 o 
   0   6  15     4845.41     4857.82     64.05 o 
   2   6  15       59.84       55.19      9.38 o 
   4   6  15        0.09      -11.85      7.90 o 
   6   6  15      503.64      480.89     30.42 o 
   8   6  15       58.21       28.57     15.50 o 
  10   6  15       18.27       19.45     17.22 o 
 -11   7  15        0.95        1.82     19.26 o 
  -9   7  15       40.90       33.35     19.53 o 
  -7   7  15       16.10        5.91     12.30 o 
  -5   7  15      101.73      100.91     19.26 o 
  -3   7  15       14.88       11.10      7.05 o 
  -1   7  15      549.17      685.95     25.44 o 
   1   7  15      299.40      305.11     35.05 o 
   3   7  15       52.49       42.06      9.68 o 
   5   7  15        5.16        6.07     11.24 o 
   7   7  15       33.02       61.82     19.02 o 
   9   7  15       12.58       36.27     19.88 o 
 -10   8  15       29.25       48.31     25.69 o 
  -8   8  15       57.28       82.75     17.94 o 
  -6   8  15      608.41      425.15     35.51 o 
  -4   8  15        4.53        4.04      7.62 o 
  -2   8  15      637.29      657.21     47.33 o 
   0   8  15        8.96        3.71      8.10 o 
   2   8  15      478.89      532.38     25.42 o 
   4   8  15      109.18      124.69     15.04 o 
   6   8  15       70.45       86.90     19.65 o 
   8   8  15       71.28       24.61     17.57 o 
  10   8  15        8.83       10.51     23.53 o 
  -9   9  15      198.31      192.81     44.68 o 
  -7   9  15        2.86       17.78     16.17 o 
  -5   9  15       86.57       73.41     19.77 o 
  -3   9  15       22.48       29.85     15.52 o 
  -1   9  15       23.46       16.70     15.22 o 
   1   9  15       21.76       12.06     13.77 o 
   3   9  15       53.18       37.69     17.87 o 
   5   9  15      195.34      148.85     27.93 o 
   7   9  15       25.15        6.70     49.15 o 
   9   9  15        2.88      -24.57     49.15 o 
  -8  10  15        4.48        0.52     25.40 o 
  -6  10  15        1.29       -7.51     14.17 o 
  -4  10  15        2.75        4.67     17.87 o 
  -2  10  15       60.68       76.70     31.28 o 
   0  10  15        5.00       28.75     16.91 o 
   2  10  15       36.94       34.35     17.24 o 
   4  10  15        0.15        0.61     13.40 o 
   6  10  15        4.19       20.11     20.11 o 
  -5  11  15        0.24       37.50     21.22 o 
  -3  11  15       30.73       50.58     19.53 o 
  -1  11  15        4.77        0.74     13.99 o 
   1  11  15        1.25       19.16     21.22 o 
   3  11  15      142.15      121.02     54.73 o 
   5  11  15        3.50      -22.34     17.87 o 
  -4  12  15        0.02        4.81     17.77 o 
  -2  12  15        0.03       11.17     23.46 o 
   0  12  15        4.84       -7.73     16.33 o 
   2  12  15        0.02      -24.57     20.11 o 
 -12   0  16        0.64       20.11     20.11 o 
 -10   0  16      469.31      464.73     42.45 o 
  -8   0  16      879.72      896.06     29.76 o 
  -6   0  16       24.51       28.31     10.70 o 
  -4   0  16     1397.10     1559.66     31.17 o 
  -2   0  16        3.24       30.16      9.09 o 
   0   0  16       54.35       77.89     11.15 o 
   2   0  16      805.07      880.62     30.12 o 
   4   0  16      153.90      192.73     15.99 o 
   6   0  16      205.07      344.06     46.92 o 
   8   0  16      927.57      969.85     73.74 o 
  10   0  16      300.83      395.45     64.79 o 
  12   0  16       12.98      -56.97     37.98 o 
 -13   1  16       11.21        9.17     14.94 o 
 -11   1  16       20.57       14.06     13.36 o 
  -9   1  16      726.34      790.14     22.68 o 
  -7   1  16        7.22        9.91      5.28 o 
  -5   1  16      118.87      154.57      9.43 o 
  -3   1  16     1555.98     1444.35     19.66 o 
  -1   1  16       86.44       49.40     12.49 o 
   1   1  16     3693.79     3694.72     53.82 o 
   3   1  16      297.47      211.35     12.38 o 
   5   1  16        2.42       17.27      5.30 o 
   7   1  16        5.39       10.76     10.22 o 
   9   1  16      276.68      366.84     27.60 o 
  11   1  16       40.81       35.84     18.36 o 
 -12   2  16        1.10       33.51     24.57 o 
 -10   2  16      223.46      237.79     38.14 o 
  -8   2  16      419.62      426.60     17.41 o 
  -6   2  16       36.04       27.56      6.85 o 
  -4   2  16      518.56      457.22     14.29 o 
  -2   2  16      404.18      420.71     14.14 o 
   0   2  16       46.99        9.62      4.05 o 
   2   2  16      554.94      608.25     18.51 o 
   4   2  16       85.61       66.22      8.35 o 
   6   2  16      392.15      423.41     23.86 o 
   8   2  16     2470.96     2486.12     57.99 o 
  10   2  16      811.89      804.35     39.98 o 
  12   2  16       33.73       28.66     19.72 o 
 -11   3  16        0.26       20.79     16.91 o 
  -9   3  16      758.51      815.63     60.03 o 
  -7   3  16      628.72      552.90     22.90 o 
  -5   3  16       15.07       24.26      7.74 o 
  -3   3  16      164.46      193.35     11.29 o 
  -1   3  16     3893.52     4497.96     50.94 o 
   1   3  16     1661.30     1580.31     25.32 o 
   3   3  16        5.34       36.95      8.73 o 
   5   3  16       96.18      115.98     27.73 o 
   7   3  16      975.75     1090.13     37.35 o 
   9   3  16      104.65       92.00     24.13 o 
  11   3  16       96.82       83.31     26.17 o 
 -12   4  16      256.59      287.07     50.27 o 
 -10   4  16      210.26      224.10     31.28 o 
  -8   4  16       13.29        8.52     11.49 o 
  -6   4  16      197.88      188.17     16.96 o 
  -4   4  16      296.57      202.76     15.93 o 
  -2   4  16      229.63      350.64     21.28 o 
   0   4  16     5096.56     5102.15     51.01 o 
   2   4  16      505.20      464.05     15.38 o 
   4   4  16       33.01       24.27      8.95 o 
   6   4  16       63.15       55.86     13.69 o 
   8   4  16      840.05      910.19     36.87 o 
  10   4  16       14.96       32.55     16.39 o 
  12   4  16        0.26      -20.80     16.94 o 
 -11   5  16        8.75      -10.01     16.17 o 
  -9   5  16        2.64       17.11     11.82 o 
  -7   5  16       58.50       58.47     13.48 o 
  -5   5  16        2.52        6.86      7.89 o 
  -3   5  16       12.32        1.60     14.52 o 
  -1   5  16       19.46        8.18      8.60 o 
   1   5  16       95.40      109.23     14.83 o 
   3   5  16        0.78       -7.21      5.71 o 
   5   5  16      141.42      140.14     15.01 o 
   7   5  16        1.35        3.60     11.29 o 
   9   5  16        9.01      -12.98     13.59 o 
  11   5  16       26.07       37.66     19.84 o 
 -10   6  16      102.19      136.12     28.43 o 
  -8   6  16       78.43       60.53     14.81 o 
  -6   6  16      232.43      207.70     19.47 o 
  -4   6  16       78.33       52.13     21.22 o 
  -2   6  16       81.42       61.58      9.78 o 
   0   6  16     3628.10     3531.35     53.07 o 
   2   6  16      132.97      123.77     11.64 o 
   4   6  16       35.41       54.52     12.85 o 
   6   6  16      839.91      975.23     43.49 o 
   8   6  16       30.37        3.74     13.35 o 
  10   6  16        6.42        4.05     18.03 o 
  -9   7  16        2.62       -2.14     15.77 o 
  -7   7  16        8.41        3.76     11.01 o 
  -5   7  16        6.13       16.75     13.77 o 
  -3   7  16       30.41       23.01     13.77 o 
  -1   7  16      329.53      296.47     27.93 o 
   1   7  16     2216.28     2138.61    130.79 o 
   3   7  16      207.12      137.18     18.36 o 
   5   7  16       54.01       58.32     16.08 o 
   7   7  16       38.76       34.67     26.05 o 
   9   7  16       13.38       -6.40     28.43 o 
 -10   8  16        7.75       12.45     21.45 o 
  -8   8  16      125.92      168.86     21.85 o 
  -6   8  16       19.58       28.68     17.52 o 
  -4   8  16       57.58       91.76     18.94 o 
  -2   8  16      182.08      194.46     31.28 o 
   0   8  16       69.98       84.18     19.26 o 
   2   8  16        0.66       10.18     15.64 o 
   4   8  16        8.85       14.18     12.73 o 
   6   8  16       44.02       41.41     33.51 o 
   8   8  16        5.40      -32.36     40.21 o 
  -9   9  16      173.91      204.05     34.27 o 
  -7   9  16       37.74       41.98     20.97 o 
  -5   9  16       51.01        4.76     15.77 o 
  -3   9  16        0.01       -9.68     11.99 o 
  -1   9  16        0.09       -7.45     11.99 o 
   1   9  16      542.81      565.03     37.89 o 
   3   9  16       27.46       31.99     49.15 o 
   5   9  16       86.77       55.37     19.53 o 
   7   9  16       46.15       27.51     18.72 o 
  -6  10  16        8.48       11.44     17.87 o 
  -4  10  16        0.55        5.96     13.99 o 
  -2  10  16        0.56       -2.23     16.75 o 
   0  10  16       28.16        6.70     13.99 o 
   2  10  16        6.80        8.64     17.87 o 
   4  10  16        0.15       -7.72     16.75 o 
   6  10  16       16.31       -2.23     17.87 o 
  -5  11  16        3.93       26.46     17.77 o 
  -3  11  16      222.52      220.97     73.72 o 
  -1  11  16        0.70       -0.64     15.22 o 
   1  11  16        0.18      -10.90     17.87 o 
   3  11  16       57.31       89.61     23.77 o 
   5  11  16        1.01       -8.94     17.87 o 
  -2  12  16       34.07       50.66     22.67 o 
   0  12  16        0.06       12.82     19.26 o 
   2  12  16        1.45       17.87     24.57 o 
 -11   1  17        4.02       -8.66     15.64 o 
  -9   1  17     2902.27     2976.55     43.91 o 
  -7   1  17       70.47       71.31      8.20 o 
  -5   1  17       12.49       16.81      4.48 o 
  -3   1  17     2641.02     2713.71     47.73 o 
  -1   1  17      831.24      886.15     16.55 o 
   1   1  17     1405.77     1425.35     21.75 o 
   3   1  17       35.65       19.66      6.45 o 
   5   1  17       46.60       49.07      7.24 o 
   7   1  17       91.45       86.90     17.32 o 
   9   1  17        2.08       -9.68     12.81 o 
  11   1  17        0.04       -5.39     14.56 o 
 -12   2  17        1.63       15.64     20.11 o 
 -10   2  17      553.61      665.72     74.81 o 
  -8   2  17     1133.95     1193.91     27.14 o 
  -6   2  17      107.02      120.85     11.09 o 
  -4   2  17      148.97      184.70     11.24 o 
  -2   2  17     2519.91     2480.00     33.17 o 
   0   2  17      630.38      515.76     19.04 o 
   2   2  17     2906.32     2735.04     41.12 o 
   4   2  17      104.24      105.83      8.18 o 
   6   2  17       16.27       10.87      9.55 o 
   8   2  17       78.85       59.36     15.70 o 
  10   2  17      199.37      175.30     25.56 o 
  12   2  17       23.55       29.70     24.07 o 
 -11   3  17       69.69       72.72     21.22 o 
  -9   3  17       33.89       13.22     16.28 o 
  -7   3  17      440.95      426.25     20.04 o 
  -5   3  17       78.72       73.28     10.00 o 
  -3   3  17      349.54      252.15     12.01 o 
  -1   3  17     2794.02     3032.44     36.57 o 
   1   3  17      662.31      792.54     29.35 o 
   3   3  17       12.92       -5.86      4.67 o 
   5   3  17      485.04      462.87     19.67 o 
   7   3  17      570.89      620.39     29.79 o 
   9   3  17        0.38        4.47     12.60 o 
  11   3  17      133.55      147.32     23.86 o 
 -12   4  17       69.48       89.75     26.30 o 
 -10   4  17       15.05       29.94     18.59 o 
  -8   4  17      214.10      207.00     19.38 o 
  -6   4  17      376.55      352.13     21.35 o 
  -4   4  17        1.48       15.95      7.89 o 
  -2   4  17      795.85      726.75     21.26 o 
   0   4  17      114.67      132.06     24.69 o 
   2   4  17      541.88      562.60     29.61 o 
   4   4  17        2.69       -1.68      7.30 o 
   6   4  17      537.69      482.97     26.16 o 
   8   4  17      167.68      141.11     29.56 o 
  10   4  17       11.72       19.36     15.85 o 
  12   4  17       10.91       -9.67     17.93 o 
 -11   5  17       13.62       14.52     19.82 o 
  -9   5  17       11.38       15.40     11.01 o 
  -7   5  17       64.36       47.81     13.38 o 
  -5   5  17       50.15       39.92     11.65 o 
  -3   5  17      104.09      111.77     12.94 o 
  -1   5  17      121.38      126.28     15.52 o 
   1   5  17     1047.08     1008.21     29.77 o 
   3   5  17       31.04       23.68     10.85 o 
   5   5  17     1322.13     1338.92     38.44 o 
   7   5  17      623.91      554.06     54.74 o 
   9   5  17       12.28       -3.68     13.21 o 
  11   5  17       12.00       16.81     18.59 o 
 -10   6  17        2.96       23.00     19.26 o 
  -8   6  17      133.81      144.28     19.79 o 
  -6   6  17      789.77      842.71     37.85 o 
  -4   6  17       81.36       66.05     17.87 o 
  -2   6  17       16.85       31.28     21.22 o 
   0   6  17      615.98      634.89     55.86 o 
   2   6  17       96.92       91.39     32.60 o 
   4   6  17       64.02       72.29     15.71 o 
   6   6  17       36.82        4.11     32.39 o 
   8   6  17        4.54       16.28     26.81 o 
  10   6  17        8.51       19.74     29.19 o 
  -9   7  17        2.60        8.04     18.59 o 
  -7   7  17       86.29       69.90     15.29 o 
  -5   7  17      820.25      794.12     43.57 o 
  -3   7  17      151.87       72.35     17.24 o 
  -1   7  17     8465.62     8085.20    275.62 o 
   1   7  17     6331.01     6244.66    111.83 o 
   3   7  17       58.77       46.73     14.43 o 
   5   7  17      469.34      479.87     46.59 o 
   7   7  17       39.45       22.34     26.81 o 
   9   7  17       30.41       57.87     33.06 o 
  -8   8  17        7.14       -0.45     11.91 o 
  -6   8  17        0.45        1.12     13.77 o 
  -4   8  17        1.72        0.62     13.19 o 
  -2   8  17      238.66      253.65     31.28 o 
   0   8  17      268.61      278.14     31.28 o 
   2   8  17       10.71       32.70     15.52 o 
   4   8  17       32.24       22.99     27.92 o 
   6   8  17        4.66        3.88     15.93 o 
   8   8  17       16.46       38.62     32.17 o 
  -7   9  17      115.06       86.70     18.49 o 
  -5   9  17        7.92      -15.99     12.17 o 
  -3   9  17       79.30       82.20     20.25 o 
  -1   9  17      402.58      383.12     54.74 o 
   1   9  17      179.84      199.62     26.39 o 
   3   9  17       11.64        3.72     13.99 o 
   5   9  17        1.87        4.36     32.39 o 
   7   9  17       41.17       59.25     26.60 o 
  -6  10  17        1.01       17.36     18.94 o 
  -4  10  17       35.62        8.26     16.91 o 
  -2  10  17        4.45       -0.74     15.64 o 
   0  10  17       38.13       36.99     17.52 o 
   2  10  17      108.05      124.60     26.81 o 
   4  10  17       66.36       34.97     19.77 o 
   6  10  17        0.17        4.47     17.87 o 
  -5  11  17       11.86       24.74     19.26 o 
  -3  11  17       49.65       48.84     20.97 o 
  -1  11  17        2.84        1.49     15.98 o 
   1  11  17        1.08       -4.47     23.46 o 
   3  11  17        2.96       14.89     17.98 o 
   5  11  17        0.36       -6.70     20.11 o 
  -2  12  17        5.99        6.36     17.77 o 
   0  12  17        1.51      -10.37     19.53 o 
   2  12  17        7.12      -11.17     22.34 o 
 -12   0  18       16.60       13.40     20.11 o 
 -10   0  18      794.61      925.08     58.10 o 
  -8   0  18     5132.89     5117.81    106.09 o 
  -6   0  18      356.77      476.01     20.32 o 
  -4   0  18     6780.42     6624.78     84.17 o 
  -2   0  18     8229.63     7924.51    112.60 o 
   0   0  18        0.33       -0.74      5.99 o 
   2   0  18    21990.82    22460.54    241.12 o 
   4   0  18     8592.39     7943.87    191.74 o 
   6   0  18       62.88       69.25     29.04 o 
   8   0  18    11786.81    12032.94    293.81 o 
  10   0  18      163.63      151.92     51.38 o 
  12   0  18       22.78       49.15     46.91 o 
 -11   1  18       31.54       24.57     20.11 o 
  -9   1  18       18.74       34.33      9.57 o 
  -7   1  18        7.95        9.91      6.60 o 
  -5   1  18       28.29       37.79      5.80 o 
  -3   1  18       11.42       16.56      4.16 o 
  -1   1  18      426.24      451.98     12.49 o 
   1   1  18       15.11       12.98      3.40 o 
   3   1  18      151.19      209.67     12.85 o 
   5   1  18       23.86       26.21      6.43 o 
   7   1  18        4.74        5.59      9.51 o 
   9   1  18      216.53      225.13     23.91 o 
  11   1  18       32.71       27.37     18.56 o 
 -12   2  18       32.57       24.57     22.34 o 
 -10   2  18     1271.02     1232.65     51.86 o 
  -8   2  18      482.88      503.98     22.25 o 
  -6   2  18      283.36      284.94     15.60 o 
  -4   2  18       38.01        7.58      4.89 o 
  -2   2  18     3479.95     3500.29     39.89 o 
   0   2  18      349.03      300.09     11.49 o 
   2   2  18     2418.26     2281.56     38.19 o 
   4   2  18       56.77       26.05      5.96 o 
   6   2  18        8.57        2.63      7.57 o 
   8   2  18      190.12      216.72     22.07 o 
  10   2  18        8.29        6.11     13.50 o 
  12   2  18        2.78        9.52     16.93 o 
 -11   3  18       30.26       66.71     21.90 o 
  -9   3  18      334.34      429.48     57.52 o 
  -7   3  18       26.24       31.82      9.19 o 
  -5   3  18      267.84      316.98     16.55 o 
  -3   3  18        0.88       11.45      5.80 o 
  -1   3  18       12.18        9.30      5.29 o 
   1   3  18      179.41      299.28     18.09 o 
   3   3  18      224.55      227.20     14.00 o 
   5   3  18       89.03       84.03      9.93 o 
   7   3  18       20.02       20.90     11.34 o 
   9   3  18      530.96      528.61     43.93 o 
  11   3  18        0.49        5.10     24.37 o 
 -12   4  18       16.39       71.82     59.20 o 
 -10   4  18       80.32      122.90     32.39 o 
  -8   4  18      238.03      263.94     26.78 o 
  -6   4  18       87.71       95.01     14.29 o 
  -4   4  18        1.36       -1.51      6.36 o 
  -2   4  18       18.56       12.46      7.09 o 
   0   4  18      478.70      579.01     18.74 o 
   2   4  18        8.05        6.35      7.24 o 
   4   4  18       12.66       54.24     19.32 o 
   6   4  18       31.21       27.84     20.35 o 
   8   4  18        9.75       19.84     12.91 o 
  10   4  18       11.67       12.06     15.00 o 
 -11   5  18       20.95       55.78     23.54 o 
  -9   5  18       19.00       -0.20     11.59 o 
  -7   5  18      571.00      574.39     29.46 o 
  -5   5  18      174.50      229.06     19.21 o 
  -3   5  18       32.51       52.10     10.14 o 
  -1   5  18      908.33      910.95     35.87 o 
   1   5  18       50.73       40.74     10.56 o 
   3   5  18        3.61       11.69     10.16 o 
   5   5  18       10.44       -1.02     17.16 o 
   7   5  18       29.88       21.40     24.14 o 
   9   5  18        4.01      -19.29     23.07 o 
  11   5  18       34.02       12.29     33.17 o 
 -10   6  18        2.44       -5.36     33.51 o 
  -8   6  18        6.17       10.99     12.14 o 
  -6   6  18       87.86       64.04     14.29 o 
  -4   6  18        2.25       -6.97      8.10 o 
  -2   6  18      299.76      311.67     25.29 o 
   0   6  18      352.83      386.61     27.02 o 
   2   6  18       33.45       51.93     29.62 o 
   4   6  18        6.56       -1.89     10.94 o 
   6   6  18       57.46       47.73     50.26 o 
   8   6  18        0.36        1.83     25.18 o 
  10   6  18       19.82       30.95     32.12 o 
  -9   7  18       18.60       35.03     19.12 o 
  -7   7  18        5.72        2.12     10.14 o 
  -5   7  18      657.97      539.27     28.95 o 
  -3   7  18        5.15        1.49     11.99 o 
  -1   7  18     6153.30     6083.45    110.17 o 
   1   7  18     3114.28     3018.40     74.43 o 
   3   7  18       35.56       18.89     34.63 o 
   5   7  18      744.17      673.69     98.22 o 
   7   7  18      317.09      399.80     48.97 o 
   9   7  18        5.32       -8.03     28.43 o 
  -8   8  18       23.36       32.19     14.40 o 
  -6   8  18        1.74        9.40     11.59 o 
  -4   8  18        9.19       -6.11     13.51 o 
  -2   8  18       30.09       10.83     13.77 o 
   0   8  18       11.53        7.82     13.77 o 
   2   8  18      182.89      193.77     25.28 o 
   4   8  18       81.21       67.36     17.77 o 
   6   8  18       15.32        9.79     14.95 o 
   8   8  18       32.49       52.34     32.39 o 
  -7   9  18       88.18       63.24     19.12 o 
  -5   9  18        4.12        2.68     14.87 o 
  -3   9  18        0.48       -3.29     13.51 o 
  -1   9  18      361.43      315.92     30.44 o 
   1   9  18      114.75      125.40     23.97 o 
   3   9  18        0.04        6.51     15.77 o 
   5   9  18       29.49       26.98     20.11 o 
   7   9  18        4.04       -9.96     13.80 o 
  -6  10  18        7.65       18.14     17.87 o 
  -4  10  18       56.94       62.63     20.63 o 
  -2  10  18        8.57       11.62     16.17 o 
   0  10  18        0.03       -0.67     12.32 o 
   2  10  18        0.03       -7.45     17.87 o 
   4  10  18      107.34       52.35     21.27 o 
   6  10  18       13.27        4.47     17.87 o 
  -5  11  18        0.03       11.86     17.77 o 
  -3  11  18        2.61       11.34     16.33 o 
  -1  11  18        0.01       -1.95     17.24 o 
   1  11  18        4.49        9.02     17.77 o 
   3  11  18        0.03        0.17     19.26 o 
   5  11  18        0.92      -20.11     20.11 o 
  -2  12  18        9.57       33.30     25.69 o 
   0  12  18        0.09       -4.72     19.26 o 
 -11   1  19       10.68       -4.47     13.40 o 
  -9   1  19      528.93      641.41     22.24 o 
  -7   1  19       72.43       64.77      8.75 o 
  -5   1  19        0.01       -4.11      4.01 o 
  -3   1  19      233.17      257.91     16.88 o 
  -1   1  19       29.48       34.29      5.06 o 
   1   1  19      324.38      342.56     11.49 o 
   3   1  19       85.39      113.00     10.76 o 
   5   1  19       69.03       92.05     13.03 o 
   7   1  19      115.38      100.04     15.91 o 
   9   1  19        6.03       12.14     14.13 o 
  11   1  19        2.33      -20.11     25.27 o 
 -12   2  19       41.66       24.57     24.57 o 
 -10   2  19       21.35        0.87     16.00 o 
  -8   2  19      313.77      306.51     18.20 o 
  -6   2  19       50.24       52.55      9.23 o 
  -4   2  19      124.32       96.40      8.88 o 
  -2   2  19     4297.79     4432.46     46.56 o 
   0   2  19      426.44      347.23     20.20 o 
   2   2  19     2100.18     2189.59     30.80 o 
   4   2  19       19.43       15.52      7.10 o 
   6   2  19       70.75       71.32     13.13 o 
   8   2  19        0.09       -4.99     11.08 o 
  10   2  19      162.78      138.81     23.22 o 
  12   2  19        0.10      -13.71     14.58 o 
 -11   3  19       57.05      125.70     24.14 o 
  -9   3  19        0.37        7.50      9.59 o 
  -7   3  19       78.51       82.60     12.02 o 
  -5   3  19      120.89      125.10     12.58 o 
  -3   3  19      166.52      177.17     11.93 o 
  -1   3  19      718.01      720.07     25.75 o 
   1   3  19     1454.57     1619.71     27.01 o 
   3   3  19      200.52      164.63     13.87 o 
   5   3  19       12.36       27.18     12.02 o 
   7   3  19      339.27      371.17     40.26 o 
   9   3  19      259.91      293.15     41.84 o 
  11   3  19       11.66        7.83     23.91 o 
 -10   4  19        8.52       26.63     24.57 o 
  -8   4  19      232.58      226.00     33.79 o 
  -6   4  19       28.64       34.40     10.91 o 
  -4   4  19       29.44       31.37      7.76 o 
  -2   4  19      192.02      175.62     12.69 o 
   0   4  19        0.78       -2.53      5.04 o 
   2   4  19       55.94       52.24      8.92 o 
   4   4  19       44.80       62.65     13.48 o 
   6   4  19      649.48      621.21     48.02 o 
   8   4  19        7.89       11.48     23.46 o 
  10   4  19        0.73       -2.37     26.30 o 
 -11   5  19        1.60        3.61     18.94 o 
  -9   5  19        1.31       12.53     11.72 o 
  -7   5  19     1447.94     1179.52     39.29 o 
  -5   5  19     1636.26     1592.88     42.76 o 
  -3   5  19       76.55       69.98     11.48 o 
  -1   5  19     3803.09     3820.58     77.32 o 
   1   5  19     2046.94     1994.84     42.69 o 
   3   5  19       64.93       88.20     23.97 o 
   5   5  19      576.76      549.59     44.51 o 
   7   5  19      581.92      458.29     44.84 o 
   9   5  19       20.04        4.47     37.98 o 
  11   5  19        6.44       23.72     32.72 o 
 -10   6  19        7.76       25.21     29.04 o 
  -8   6  19       35.33       14.78     12.41 o 
  -6   6  19       80.82       64.66     26.36 o 
  -4   6  19      228.15      227.25     18.81 o 
  -2   6  19       70.41      102.79     44.68 o 
   0   6  19      949.87      909.57     48.05 o 
   2   6  19      130.06      145.37     17.54 o 
   4   6  19      315.92      287.01     51.89 o 
   6   6  19      121.91       58.27     28.43 o 
   8   6  19       19.03       19.79     26.81 o 
  10   6  19       34.66       16.10     30.77 o 
  -9   7  19       48.52       45.30     15.78 o 
  -7   7  19       65.48       66.87     15.64 o 
  -5   7  19       30.46       18.92     11.59 o 
  -3   7  19       54.26       32.80     23.46 o 
  -1   7  19      457.28      483.73     61.44 o 
   1   7  19      581.68      632.36    117.31 o 
   3   7  19       37.03       15.75     18.99 o 
   5   7  19        4.47        9.57     11.70 o 
   7   7  19       10.08      -12.06     27.34 o 
   9   7  19       29.63      -13.76     28.91 o 
  -8   8  19       17.47       31.48     14.59 o 
  -6   8  19      191.81      219.08     22.57 o 
  -4   8  19       16.79       12.98     15.22 o 
  -2   8  19       78.83       90.67     19.53 o 
   0   8  19      256.01      255.52     46.92 o 
   2   8  19        0.55       -3.76     12.17 o 
   4   8  19        0.10       21.63     14.17 o 
   6   8  19      138.84      163.02     23.38 o 
   8   8  19      122.25       81.09     37.10 o 
  -7   9  19        1.91       -0.27     12.28 o 
  -5   9  19       27.66       19.66     17.52 o 
  -3   9  19       46.15       33.02     23.46 o 
  -1   9  19        0.00       10.28     23.46 o 
   1   9  19       29.06       26.81     29.04 o 
   3   9  19       27.42       27.09     17.24 o 
   5   9  19        0.26       -0.87     15.77 o 
   7   9  19       14.56       29.66     19.77 o 
  -6  10  19       47.95       32.71     19.53 o 
  -4  10  19        3.95        2.33     14.33 o 
  -2  10  19       30.01       21.00     17.52 o 
   0  10  19       24.16       16.89     17.52 o 
   2  10  19        3.57       -1.55     15.77 o 
   4  10  19        9.25       19.39     18.17 o 
   6  10  19       97.73       97.47     25.77 o 
  -5  11  19        9.74       44.38     21.27 o 
  -3  11  19        1.10        6.70     16.75 o 
  -1  11  19        5.67       11.17     17.77 o 
   1  11  19        0.05        9.65     18.17 o 
   3  11  19       42.61       73.59     22.17 o 
 -10   0  20       60.60       29.04     20.11 o 
  -8   0  20     7447.05     7793.27    114.73 o 
  -6   0  20       32.04       21.89     11.15 o 
  -4   0  20     2166.75     1783.71     51.22 o 
  -2   0  20     3242.95     3103.02     67.15 o 
   0   0  20       54.85       24.57      9.47 o 
   2   0  20        0.11       20.11      9.76 o 
   4   0  20       36.32       37.19     11.77 o 
   6   0  20      106.98      207.77     44.68 o 
   8   0  20      129.21      156.38     46.91 o 
  10   0  20      148.57      125.11     49.15 o 
  12   0  20        0.17       -2.23     44.68 o 
 -11   1  20       13.85       35.74     22.34 o 
  -9   1  20       42.54       52.15     11.29 o 
  -7   1  20      298.91      279.14     20.68 o 
  -5   1  20       51.19       51.32      7.51 o 
  -3   1  20     1292.65     1392.15     24.95 o 
  -1   1  20       47.30       53.61     13.87 o 
   1   1  20      198.97      226.80     15.47 o 
   3   1  20     2931.05     3357.78     57.89 o 
   5   1  20       71.94       94.76     22.86 o 
   7   1  20      638.32      692.39     51.33 o 
   9   1  20       67.14      104.56     32.35 o 
  11   1  20        9.48        3.19     27.61 o 
 -12   2  20        7.37       26.81     24.57 o 
 -10   2  20       65.29       95.84     23.75 o 
  -8   2  20       40.77       40.15     10.12 o 
  -6   2  20       11.21        9.51      7.13 o 
  -4   2  20       20.86       27.27      6.85 o 
  -2   2  20     1339.73     1395.68     24.71 o 
   0   2  20       18.66       -1.68      4.37 o 
   2   2  20     2005.51     2033.87     29.84 o 
   4   2  20        6.87       -7.62      6.00 o 
   6   2  20       61.19       99.56     24.45 o 
   8   2  20       17.55        5.27     19.70 o 
  10   2  20      178.88      187.37     39.40 o 
 -11   3  20       29.22       35.00     45.80 o 
  -9   3  20      122.23      120.35     16.77 o 
  -7   3  20       69.41       60.96     11.29 o 
  -5   3  20        0.19        1.27      6.36 o 
  -3   3  20       97.67      109.79     10.28 o 
  -1   3  20       34.28       56.47     10.66 o 
   1   3  20      134.17      140.77      9.97 o 
   3   3  20        2.03        7.21      7.13 o 
   5   3  20        3.85        3.28      8.84 o 
   7   3  20      530.56      557.96     48.17 o 
   9   3  20       18.85      -11.09     22.86 o 
  11   3  20       34.35       36.05     26.51 o 
 -10   4  20       33.89       72.83     22.31 o 
  -8   4  20        0.11        3.63      9.68 o 
  -6   4  20       54.05       50.15     12.25 o 
  -4   4  20       20.58       18.63      7.41 o 
  -2   4  20       14.30       16.42      6.56 o 
   0   4  20      186.18      171.86     11.86 o 
   2   4  20       14.68        6.32      6.37 o 
   4   4  20        0.10        0.32      9.75 o 
   6   4  20      151.18      188.39     31.48 o 
   8   4  20       29.81        0.16     21.95 o 
  10   4  20       99.59       94.68     37.98 o 
 -11   5  20       18.43       48.86     22.67 o 
  -9   5  20       32.21       34.86     13.91 o 
  -7   5  20      269.42      232.56     21.35 o 
  -5   5  20       11.52       19.09      9.40 o 
  -3   5  20       63.03       53.76     11.01 o 
  -1   5  20     1042.74      933.24     30.18 o 
   1   5  20      303.64      325.59     30.93 o 
   3   5  20       16.23       25.32     10.77 o 
   5   5  20        1.82       -9.03     18.11 o 
   7   5  20      133.07       82.12     23.99 o 
   9   5  20       14.99      -21.33     31.28 o 
 -10   6  20       19.37       29.84     20.63 o 
  -8   6  20        0.41       11.05     11.82 o 
  -6   6  20       78.53       76.97     27.14 o 
  -4   6  20      319.05      241.71     21.16 o 
  -2   6  20      568.51      572.98     53.95 o 
   0   6  20       68.18      104.42     50.27 o 
   2   6  20       20.21       12.35     12.17 o 
   4   6  20      665.85      539.17     44.40 o 
   6   6  20      899.91      745.98    101.67 o 
   8   6  20       22.79      -11.83     26.81 o 
  10   6  20       21.44       10.37     32.39 o 
  -9   7  20        6.59        5.72     13.65 o 
  -7   7  20      225.78      225.99     40.10 o 
  -5   7  20      237.39      279.65     22.57 o 
  -3   7  20       29.06       24.77     22.34 o 
  -1   7  20      358.30      334.71     29.03 o 
   1   7  20      710.24      666.10     45.81 o 
   3   7  20        9.72        2.98     11.99 o 
   5   7  20        5.42       17.42     13.44 o 
   7   7  20        0.81      -12.29     43.56 o 
   9   7  20        3.24      -16.17     29.52 o 
  -8   8  20       70.06      121.00     20.13 o 
  -6   8  20       15.64       24.18     12.60 o 
  -4   8  20        6.51        1.56     12.32 o 
  -2   8  20      113.75      104.35     20.63 o 
   0   8  20     1866.33     1924.59     76.00 o 
   2   8  20       49.49       13.40     13.99 o 
   4   8  20       48.53       29.04     15.99 o 
   6   8  20        5.27        8.01     15.20 o 
   8   8  20       42.73       58.76     35.92 o 
  -7   9  20       11.76       16.49     14.45 o 
  -5   9  20       26.21       55.85     19.26 o 
  -3   9  20        1.04       17.09     15.77 o 
  -1   9  20       89.38       68.19     22.34 o 
   1   9  20      134.88       95.28     49.15 o 
   3   9  20        4.45       -9.61     12.32 o 
   5   9  20        2.75        5.96     15.98 o 
   7   9  20        8.08       14.84     18.17 o 
  -6  10  20       11.58       16.52     15.00 o 
  -4  10  20       84.94      129.47     26.39 o 
  -2  10  20        2.12       14.76     15.77 o 
   0  10  20        0.77        7.54     17.24 o 
   2  10  20       26.20       33.08     42.45 o 
   4  10  20        7.44       17.13     19.26 o 
   6  10  20        7.09       12.06     20.11 o 
  -3  11  20       60.14       63.39     21.77 o 
  -1  11  20       25.94       68.97     23.97 o 
   1  11  20       62.01       51.24     43.56 o 
   3  11  20      217.48      283.47     77.08 o 
  -9   1  21      625.42      765.55     37.92 o 
  -7   1  21      550.21      526.74     26.69 o 
  -5   1  21       81.34      136.79     13.05 o 
  -3   1  21     3528.61     4103.06     57.34 o 
  -1   1  21      120.67      174.77     14.19 o 
   1   1  21      109.19      114.43     11.76 o 
   3   1  21     1582.74     1587.69     44.20 o 
   5   1  21      238.93      311.51     35.52 o 
   7   1  21     2085.74     2097.75    197.84 o 
   9   1  21     3825.96     3714.77    127.48 o 
  11   1  21        5.18       -3.14     28.94 o 
 -12   2  21        5.76       24.57     24.57 o 
 -10   2  21      431.26      426.41     27.83 o 
  -8   2  21      241.42      218.85     16.78 o 
  -6   2  21        0.02       11.20      7.05 o 
  -4   2  21      288.90      276.98     14.94 o 
  -2   2  21        4.78        3.16      8.38 o 
   0   2  21       10.99       10.24      6.43 o 
   2   2  21      134.23      146.55     12.42 o 
   4   2  21        9.78       12.14      7.04 o 
   6   2  21        0.71        2.55     16.75 o 
   8   2  21       98.95       87.19     28.30 o 
  10   2  21       46.34       12.22     26.72 o 
 -11   3  21        0.26       29.13     32.39 o 
  -9   3  21      480.98      544.57     29.20 o 
  -7   3  21      296.02      270.46     17.78 o 
  -5   3  21       15.53       18.03      8.10 o 
  -3   3  21       10.15        9.05      6.51 o 
  -1   3  21       18.67       12.95      5.53 o 
   1   3  21       61.42       60.90      7.57 o 
   3   3  21       54.95       84.69     10.95 o 
   5   3  21        7.60       -0.11      8.57 o 
   7   3  21       63.18       69.66     25.74 o 
   9   3  21       22.51        6.07     27.92 o 
  11   3  21        1.66       -2.91     23.62 o 
 -10   4  21        1.07      -16.91     15.22 o 
  -8   4  21      192.59      192.68     20.17 o 
  -6   4  21      271.34      300.66     18.67 o 
  -4   4  21       13.90       10.08      7.41 o 
  -2   4  21       33.78       31.64      8.61 o 
   0   4  21      956.17      929.89     22.58 o 
   2   4  21      821.81      800.32     24.32 o 
   4   4  21        0.10       -9.33      8.72 o 
   6   4  21      159.49      203.79     33.72 o 
   8   4  21        4.85        5.70     22.86 o 
  10   4  21        6.26      -18.42     27.78 o 
 -11   5  21        6.18       33.87     52.50 o 
  -9   5  21        1.27        1.60     12.41 o 
  -7   5  21      123.88      135.92     24.83 o 
  -5   5  21        4.11        7.93     10.08 o 
  -3   5  21        1.11      -10.18      7.89 o 
  -1   5  21        0.00        4.11      8.61 o 
   1   5  21      259.32      278.83     37.81 o 
   3   5  21        6.90       -2.49      7.62 o 
   5   5  21       43.99       45.01     15.16 o 
   7   5  21       59.95        7.74     23.54 o 
   9   5  21        2.64       -0.70     25.13 o 
 -10   6  21        4.61       -5.96     21.22 o 
  -8   6  21       45.94       39.25     14.11 o 
  -6   6  21      304.68      267.49     22.76 o 
  -4   6  21      137.95      101.63     15.29 o 
  -2   6  21      302.60      296.93     25.23 o 
   0   6  21     4420.02     4182.80     86.73 o 
   2   6  21      661.43      589.72     33.98 o 
   4   6  21      249.24      236.60     19.47 o 
   6   6  21      830.11      520.64     73.74 o 
   8   6  21       74.08       44.84     43.56 o 
  10   6  21        2.73       11.00     30.53 o 
  -9   7  21       39.68       33.54     27.39 o 
  -7   7  21       70.77       75.58     25.36 o 
  -5   7  21       20.89       24.63     11.99 o 
  -3   7  21       16.51        3.89      9.60 o 
  -1   7  21      286.21      316.07     28.74 o 
   1   7  21      188.09      258.41     39.10 o 
   3   7  21        4.09       -0.82     12.17 o 
   5   7  21        0.00       13.81     14.48 o 
   7   7  21       63.73       24.69     30.05 o 
   9   7  21        3.76        6.92     36.86 o 
  -8   8  21       62.75       86.02     19.02 o 
  -6   8  21       31.18       27.50     14.27 o 
  -4   8  21       26.56       -3.22     12.93 o 
  -2   8  21        2.43       -9.46     13.40 o 
   0   8  21      920.12      919.02     45.34 o 
   2   8  21        6.65       -3.35     13.77 o 
   4   8  21        7.66       -1.12     13.77 o 
   6   8  21       56.87       46.14     18.33 o 
   8   8  21        0.27       -2.23     31.12 o 
  -7   9  21       12.46       10.62     12.74 o 
  -5   9  21       30.18       17.06     13.91 o 
  -3   9  21        0.02       12.82     15.77 o 
  -1   9  21       28.12       44.92     21.22 o 
   1   9  21        7.24        1.65     14.33 o 
   3   9  21       13.28        0.20     21.22 o 
   5   9  21       75.88       74.83     21.77 o 
   7   9  21       34.94       43.00     22.34 o 
  -6  10  21       28.94       34.48     15.91 o 
  -4  10  21        1.95        2.77     16.17 o 
  -2  10  21        1.99        4.20     17.52 o 
   0  10  21       15.68       -1.55     30.16 o 
   2  10  21        2.74       11.91     17.98 o 
   4  10  21       13.17       17.71     19.53 o 
  -3  11  21      283.04      293.94     37.55 o 
  -1  11  21       32.89        1.82     19.26 o 
   1  11  21       12.43       11.91     19.98 o 
   3  11  21      111.69      203.50     34.48 o 
 -10   0  22        6.94       11.17     17.87 o 
  -8   0  22      251.54      230.12     33.51 o 
  -6   0  22       98.63       92.35     17.71 o 
  -4   0  22      277.62      274.64     24.15 o 
  -2   0  22      969.21     1020.21     39.72 o 
   0   0  22      152.97      158.24     19.32 o 
   2   0  22      151.74      111.85     33.51 o 
   4   0  22       30.04       35.30     17.87 o 
   6   0  22      227.25      277.03     51.38 o 
   8   0  22      613.70      690.42     75.97 o 
  10   0  22      369.90      404.39     71.49 o 
  -9   1  22     2023.02     2016.31     59.26 o 
  -7   1  22     1053.15     1148.22     36.80 o 
  -5   1  22      321.74      277.62     21.61 o 
  -3   1  22       72.73       61.02     12.46 o 
  -1   1  22      781.61      735.85     23.72 o 
   1   1  22      148.79      173.72     13.46 o 
   3   1  22     1085.73     1198.09     29.63 o 
   5   1  22       27.72       34.40     19.70 o 
   7   1  22        1.32        6.70     19.70 o 
   9   1  22      463.73      531.79     53.72 o 
  11   1  22       36.73       48.99     33.28 o 
 -10   2  22      244.31      166.99     31.28 o 
  -8   2  22       22.43       22.69     24.66 o 
  -6   2  22      123.17       76.96     13.88 o 
  -4   2  22      190.29      202.46     17.25 o 
  -2   2  22       27.76       36.70      9.18 o 
   0   2  22       74.43      104.22     11.34 o 
   2   2  22      136.68      115.56     12.35 o 
   4   2  22       28.39       26.52      9.00 o 
   6   2  22       49.48       53.93     21.45 o 
   8   2  22      217.99      265.86     39.40 o 
  10   2  22       99.31       63.19     33.06 o 
 -11   3  22        0.43       60.32     37.98 o 
  -9   3  22        5.53        0.93      9.88 o 
  -7   3  22      395.54      376.49     20.64 o 
  -5   3  22        0.28       -3.44      6.65 o 
  -3   3  22      140.86      138.84     16.16 o 
  -1   3  22      378.22      467.77     39.67 o 
   1   3  22        3.59       10.25      7.62 o 
   3   3  22      122.44      112.80     10.10 o 
   5   3  22        1.38        3.43      9.17 o 
   7   3  22      107.65       87.83     27.61 o 
   9   3  22       67.04       57.97     29.52 o 
  11   3  22       20.60       -2.56     23.91 o 
 -10   4  22        2.52       22.34     30.16 o 
  -8   4  22        0.02        4.47     11.06 o 
  -6   4  22      549.73      580.82     26.41 o 
  -4   4  22       54.62       58.06     13.22 o 
  -2   4  22     1170.38     1096.28     28.08 o 
   0   4  22     5192.54     5225.06     64.30 o 
   2   4  22       33.86       20.19      7.72 o 
   4   4  22       53.45       39.36     14.54 o 
   6   4  22        0.03       -9.03     18.76 o 
   8   4  22       19.26        5.58     23.69 o 
  10   4  22       29.34       25.32     24.23 o 
  -9   5  22        8.78       24.54     13.79 o 
  -7   5  22       38.56       32.68     12.88 o 
  -5   5  22       13.34       23.43     11.10 o 
  -3   5  22       63.75       74.05     12.51 o 
  -1   5  22      202.01      147.07     34.14 o 
   1   5  22        6.22        2.04      8.91 o 
   3   5  22       15.62       20.91      9.53 o 
   5   5  22        3.48       -3.72     10.77 o 
   7   5  22      150.87      119.95     32.73 o 
   9   5  22        0.73       16.66     27.61 o 
 -10   6  22        1.81       13.94     23.46 o 
  -8   6  22       14.00       22.34     26.85 o 
  -6   6  22      670.64      551.24     30.28 o 
  -4   6  22       72.43       74.97     14.40 o 
  -2   6  22     1730.28     1652.47     47.03 o 
   0   6  22     4011.30     3661.03    105.21 o 
   2   6  22        9.20       -3.29     11.77 o 
   4   6  22      233.06      239.51     32.25 o 
   6   6  22       34.98       28.72     26.81 o 
   8   6  22        0.20       12.92     29.19 o 
  -9   7  22        0.04       16.81     14.45 o 
  -7   7  22        3.16       16.64     12.60 o 
  -5   7  22       97.98      107.40     17.69 o 
  -3   7  22       14.63        8.80     11.21 o 
  -1   7  22       31.99       -3.51     29.04 o 
   1   7  22       75.24       58.94     17.77 o 
   3   7  22        0.21        3.80     12.32 o 
   5   7  22        1.28        8.06     13.44 o 
   7   7  22        4.29      -11.95     53.61 o 
   9   7  22        0.55      -11.86     30.77 o 
  -8   8  22       18.28       30.40     14.61 o 
  -6   8  22        8.75        1.02     11.85 o 
  -4   8  22        2.05        1.50     10.14 o 
  -2   8  22       38.58       16.80     27.92 o 
   0   8  22        1.21       -3.06     13.51 o 
   2   8  22      213.80      148.37     24.69 o 
   4   8  22       29.89       37.98     17.98 o 
   6   8  22       49.03       50.13     52.50 o 
   8   8  22        0.12      -19.10     31.47 o 
  -7   9  22        7.39       27.03     15.94 o 
  -5   9  22       12.54       18.05     13.65 o 
  -3   9  22        2.97       13.00     14.17 o 
  -1   9  22       64.98       91.59     21.53 o 
   1   9  22        8.38       10.89     14.46 o 
   3   9  22        7.25       13.40     17.52 o 
   5   9  22        6.86       22.34     16.47 o 
   7   9  22       27.49       22.56     23.46 o 
  -4  10  22       30.94       26.58     18.48 o 
  -2  10  22        0.15      -12.63     15.77 o 
   0  10  22        1.11       -2.23     15.98 o 
   2  10  22       16.10       -9.03     16.17 o 
   4  10  22       18.22       14.04     19.53 o 
  -3  11  22       73.49      108.05     28.07 o 
  -1  11  22        7.64        0.48     18.17 o 
   1  11  22        8.10       -0.80     18.17 o 
  -9   1  23      183.79      198.48     23.70 o 
  -7   1  23       74.59       44.87     12.28 o 
  -5   1  23        1.21       -2.01      7.74 o 
  -3   1  23      752.87      902.73     27.83 o 
  -1   1  23       81.17       88.39     11.31 o 
   1   1  23      586.12      595.73     22.35 o 
   3   1  23       50.87       62.19     10.74 o 
   5   1  23        0.07      -21.40     14.94 o 
   7   1  23      148.82      134.06     31.59 o 
   9   1  23        7.89       34.40     27.34 o 
  11   1  23        1.46      -19.08     27.61 o 
 -10   2  23       77.00       57.32     25.69 o 
  -8   2  23        0.17       -5.12     10.91 o 
  -6   2  23       12.69       14.35      9.67 o 
  -4   2  23      105.96       77.30     12.77 o 
  -2   2  23       60.71       96.67     12.05 o 
   0   2  23       67.36       56.75     10.05 o 
   2   2  23      327.27      443.70     31.93 o 
   4   2  23       50.41       48.72     10.26 o 
   6   2  23        0.41       17.31     23.46 o 
   8   2  23      439.42      485.56     49.60 o 
  10   2  23        0.00        6.18     27.92 o 
  -9   3  23      173.02      157.20     20.35 o 
  -7   3  23      250.95      248.20     21.89 o 
  -5   3  23       20.44       18.57     10.41 o 
  -3   3  23      189.57      157.20     17.15 o 
  -1   3  23        2.03        7.69      7.05 o 
   1   3  23      437.29      438.07     21.07 o 
   3   3  23      244.20      279.13     17.45 o 
   5   3  23      104.50      100.33     25.74 o 
   7   3  23      107.42       64.26     26.72 o 
   9   3  23       84.04       68.11     36.86 o 
  11   3  23        1.40       -6.70     30.53 o 
 -10   4  23      274.62      277.03     58.09 o 
  -8   4  23       87.68       67.11     19.82 o 
  -6   4  23       37.48       25.74     10.78 o 
  -4   4  23       41.16       34.77     11.96 o 
  -2   4  23      239.98      294.76     22.25 o 
   0   4  23     4649.09     4331.03     96.68 o 
   2   4  23       15.21        7.16      9.07 o 
   4   4  23       19.20       12.41     11.72 o 
   6   4  23       23.35       15.55     19.70 o 
   8   4  23        8.88       14.52     26.85 o 
  10   4  23        9.08      -12.66     24.57 o 
  -9   5  23       11.87       17.96     13.51 o 
  -7   5  23       17.74       22.55     23.74 o 
  -5   5  23        9.39       23.87     14.38 o 
  -3   5  23       19.81       16.13      9.96 o 
  -1   5  23      836.49      876.42     38.03 o 
   1   5  23     2682.47     2740.08     54.18 o 
   3   5  23      175.24      182.04     15.19 o 
   5   5  23        7.77       10.02     13.24 o 
   7   5  23       44.95       25.39     25.74 o 
   9   5  23       30.74       30.24     30.53 o 
  -8   6  23        2.79       -1.41     11.82 o 
  -6   6  23      104.74       74.91     16.08 o 
  -4   6  23       71.67       70.92     14.01 o 
  -2   6  23       41.26       72.17     19.32 o 
   0   6  23      897.10      785.57    104.00 o 
   2   6  23      252.81      302.25     32.27 o 
   4   6  23       14.92       -3.80      9.64 o 
   6   6  23        1.34        4.26     25.74 o 
   8   6  23       18.44      -14.52     26.85 o 
  -9   7  23       15.77        6.70     14.67 o 
  -7   7  23       93.62      117.48     19.53 o 
  -5   7  23      107.86       66.51     15.80 o 
  -3   7  23       45.52       44.11     12.60 o 
  -1   7  23        7.30        8.57     10.50 o 
   1   7  23      552.79      527.02     35.31 o 
   3   7  23       47.54       70.61     17.98 o 
   5   7  23       77.55       41.46     17.52 o 
   7   7  23       34.88      -12.66     27.91 o 
  -8   8  23        4.55       -5.02     13.79 o 
  -6   8  23       61.37       76.51     18.02 o 
  -4   8  23       32.85       21.61     13.86 o 
  -2   8  23      127.51      120.35     22.99 o 
   0   8  23        6.35       25.32     15.98 o 
   2   8  23       46.07       55.31     29.04 o 
   4   8  23        0.75       11.75     15.64 o 
   6   8  23       87.52       65.53     21.98 o 
  -5   9  23        2.80        9.47     13.79 o 
  -3   9  23       10.75        7.58     24.57 o 
  -1   9  23        1.46       -1.02     16.75 o 
   1   9  23       20.95       27.67     17.77 o 
   3   9  23        2.16      -16.03     14.33 o 
   5   9  23        3.23       12.25     16.47 o 
  -4  10  23        0.10        1.43     17.52 o 
  -2  10  23        0.17        6.98     17.24 o 
   0  10  23        3.27       -7.95     18.99 o 
   2  10  23       26.37       23.90     21.22 o 
   4  10  23        1.44        4.15     19.53 o 
  -1  11  23        1.49       -1.85     29.04 o 
   1  11  23       52.17       71.85     25.54 o 
 -10   0  24      413.21      355.24     42.45 o 
  -8   0  24     1362.25     1495.14     73.75 o 
  -6   0  24      224.43      239.05     31.28 o 
  -4   0  24      346.25      340.34     35.75 o 
  -2   0  24     2752.61     2367.91     63.92 o 
   0   0  24     1118.27      859.48     84.93 o 
   2   0  24     3586.14     3252.11     74.90 o 
   4   0  24      122.80       73.40     15.99 o 
   6   0  24       41.42       15.64     29.04 o 
   8   0  24      907.59      994.38     96.09 o 
  10   0  24      716.85      882.58     98.31 o 
  -9   1  24      838.04      819.38     41.08 o 
  -7   1  24       20.54        6.70      9.51 o 
  -5   1  24        0.01        0.00      8.57 o 
  -3   1  24        3.05       -2.20      6.65 o 
  -1   1  24       18.02       35.33      9.39 o 
   1   1  24       32.05       59.80     10.21 o 
   3   1  24       11.87        7.09      8.06 o 
   5   1  24       16.71       21.71     19.32 o 
   7   1  24       18.51       30.19     24.14 o 
   9   1  24        1.49        9.14     25.74 o 
  11   1  24       18.09      -53.62     35.74 o 
 -10   2  24        2.98      -11.67     13.96 o 
  -8   2  24      211.83      224.16     22.25 o 
  -6   2  24       52.61       22.63     12.31 o 
  -4   2  24       12.50       16.11      9.26 o 
  -2   2  24      481.09      499.46     22.28 o 
   0   2  24       25.39       21.36      8.67 o 
   2   2  24      473.74      433.04     20.64 o 
   4   2  24      193.95      173.05     15.31 o 
   6   2  24      220.99      235.09     35.31 o 
   8   2  24       52.43       48.73     28.94 o 
  10   2  24       26.71       17.87     30.53 o 
  -9   3  24      251.32      237.55     23.70 o 
  -7   3  24      414.28      404.30     28.41 o 
  -5   3  24       12.85       16.75     11.00 o 
  -3   3  24      791.57      727.11     30.39 o 
  -1   3  24        4.30        5.91      8.42 o 
   1   3  24       71.80       67.16     11.81 o 
   3   3  24      201.10      175.97     15.10 o 
   5   3  24       54.86        5.58     18.96 o 
   7   3  24        3.53        8.69     20.93 o 
   9   3  24        0.48       27.30     45.80 o 
 -10   4  24       16.33      118.40     44.68 o 
  -8   4  24       10.35       15.00     16.08 o 
  -6   4  24       24.17       14.94     12.41 o 
  -4   4  24       12.33       16.22     11.74 o 
  -2   4  24       50.52       36.94     15.03 o 
   0   4  24      417.16      454.58     35.75 o 
   2   4  24        7.62        6.77     10.69 o 
   4   4  24        7.29       11.38     11.97 o 
   6   4  24        0.22       -5.63     19.70 o 
   8   4  24       56.05       24.57     26.85 o 
  10   4  24        0.05      -10.31     21.40 o 
  -9   5  24       58.90       44.03     30.16 o 
  -7   5  24      245.15      283.33     32.17 o 
  -5   5  24       89.48       99.08     22.67 o 
  -3   5  24      274.30      237.14     28.07 o 
  -1   5  24     1225.97     1377.19     56.89 o 
   1   5  24     1404.90     1665.73     62.01 o 
   3   5  24       88.76       58.46     15.59 o 
   5   5  24       82.02       70.66     22.84 o 
   7   5  24        4.94       47.70     26.71 o 
   9   5  24       64.29       52.20     25.59 o 
  -8   6  24       18.07       16.83     19.24 o 
  -6   6  24       38.66       45.35     20.38 o 
  -4   6  24        0.03        3.89     10.06 o 
  -2   6  24        9.30       21.99     11.01 o 
   0   6  24       23.16       22.09     11.10 o 
   2   6  24        5.68        0.07      9.60 o 
   4   6  24       28.35       31.79     12.88 o 
   6   6  24        1.18       -3.95     21.18 o 
   8   6  24        2.58       21.63     29.89 o 
  -7   7  24      116.27      103.19     20.00 o 
  -5   7  24       42.08       38.01     13.79 o 
  -3   7  24       57.72       52.64     15.04 o 
  -1   7  24      183.86      170.76     18.38 o 
   1   7  24      805.51      727.79     57.25 o 
   3   7  24       12.39       12.19     15.52 o 
   5   7  24      189.72      129.58     23.77 o 
   7   7  24      157.46       96.02     42.45 o 
  -6   8  24      210.42      217.77     24.75 o 
  -4   8  24       64.54       69.52     28.37 o 
  -2   8  24      106.10      109.00     17.69 o 
   0   8  24        4.05       -4.02     13.77 o 
   2   8  24        6.91       -1.75     14.33 o 
   4   8  24        3.25        1.17     14.33 o 
   6   8  24       44.57       37.44     18.33 o 
  -5   9  24        0.99      -11.07     13.00 o 
  -3   9  24        0.89       -4.06     12.41 o 
  -1   9  24       63.00       37.15     19.26 o 
   1   9  24       21.85       33.27     18.17 o 
   3   9  24        4.84       -8.22     16.17 o 
   5   9  24        2.14        2.98     17.98 o 
  -4  10  24      143.72      240.89     26.62 o 
  -2  10  24       14.75       21.22     19.53 o 
   0  10  24      137.38      121.98     26.39 o 
   2  10  24        0.41      -12.66     17.98 o 
   4  10  24       14.82       14.92     20.17 o 
  -9   1  25      105.72       95.59     20.54 o 
  -7   1  25        0.16        0.07     10.61 o 
  -5   1  25        0.35       -6.51      8.28 o 
  -3   1  25       32.80       44.34     10.18 o 
  -1   1  25       80.40      106.66     17.41 o 
   1   1  25       43.34       39.48      9.44 o 
   3   1  25       17.92       20.99      8.82 o 
   5   1  25        1.66       -1.12     17.38 o 
   7   1  25      210.78      158.90     34.75 o 
   9   1  25       87.14       99.02     33.94 o 
 -10   2  25       15.49        3.35     15.80 o 
  -8   2  25      519.10      578.25     32.20 o 
  -6   2  25       61.87       34.12     12.56 o 
  -4   2  25      206.26      209.88     22.15 o 
  -2   2  25        3.75       -0.49      8.20 o 
   0   2  25       93.71       90.94     12.49 o 
   2   2  25      548.53      558.68     40.94 o 
   4   2  25      494.83      507.51     22.47 o 
   6   2  25        0.16        3.07     18.76 o 
   8   2  25     1056.73     1178.75     67.03 o 
  10   2  25       25.59        8.54     31.47 o 
  -9   3  25       29.95       48.75     20.97 o 
  -7   3  25       16.67       10.43     11.72 o 
  -5   3  25       13.24       11.37     14.26 o 
  -3   3  25        0.25       11.63     10.61 o 
  -1   3  25      256.35      305.44     37.24 o 
   1   3  25       59.45       59.89     11.76 o 
   3   3  25       32.36       19.60      9.66 o 
   5   3  25      365.80      326.44     39.71 o 
   7   3  25       13.73      -20.62     20.35 o 
   9   3  25       51.39       39.87     30.77 o 
 -10   4  25       29.68       28.64     20.63 o 
  -8   4  25        5.12       11.46     16.91 o 
  -6   4  25        6.20       19.69     12.28 o 
  -4   4  25        0.17       11.10     10.61 o 
  -2   4  25      384.99      390.45     25.54 o 
   0   4  25      452.90      451.81     39.38 o 
   2   4  25      104.84      114.40     17.92 o 
   4   4  25       36.19       31.79     19.60 o 
   6   4  25        0.43        6.53     19.82 o 
   8   4  25        0.01      -15.94     23.54 o 
  10   4  25        6.62       17.16     32.35 o 
  -9   5  25       12.29       13.58     25.69 o 
  -7   5  25       34.42       25.93     16.91 o 
  -5   5  25      482.53      504.23     67.03 o 
  -3   5  25        0.03       -0.35     13.51 o 
  -1   5  25     5314.62     5417.44    126.45 o 
   1   5  25     3007.77     3087.90     85.17 o 
   3   5  25       40.56       37.23     13.86 o 
   5   5  25      592.90      499.94     71.50 o 
   7   5  25      153.37      113.53     70.37 o 
   9   5  25        0.38       -3.94     35.68 o 
  -8   6  25        0.02       33.83     22.34 o 
  -6   6  25       44.20       22.34     25.69 o 
  -4   6  25        8.17       12.34     15.22 o 
  -2   6  25       31.34       27.78     15.77 o 
   0   6  25       68.33       51.70     19.53 o 
   2   6  25      155.09      165.55     27.02 o 
   4   6  25       47.68        7.96     21.22 o 
   6   6  25        8.61       14.93     25.44 o 
   8   6  25       39.31       79.33     33.94 o 
  -7   7  25        0.43       15.16     21.22 o 
  -5   7  25       69.76       56.85     16.08 o 
  -3   7  25        0.62        1.90     10.06 o 
  -1   7  25       80.60       90.65     15.40 o 
   1   7  25        0.13       12.66     12.99 o 
   3   7  25        7.02       15.69     12.62 o 
   5   7  25      218.35      163.53     19.89 o 
   7   7  25       40.74       42.99     17.50 o 
  -6   8  25       26.93       19.08     15.51 o 
  -4   8  25        1.45       11.07     12.28 o 
  -2   8  25        6.44       14.90     13.52 o 
   0   8  25        6.55       -8.03     11.10 o 
   2   8  25       23.56       19.36     17.98 o 
   4   8  25       12.42       10.48     16.33 o 
   6   8  25        0.71       -9.18     16.47 o 
  -5   9  25        2.04        8.88     13.79 o 
  -3   9  25        2.83       -7.05     12.06 o 
  -1   9  25        0.09       -3.40     17.87 o 
   1   9  25        2.28       17.70     17.77 o 
   3   9  25        0.95       -7.42     17.52 o 
   5   9  25        0.04       -9.02     16.47 o 
  -2  10  25       41.11       19.36     19.98 o 
   0  10  25       96.57       98.51     43.56 o 
   2  10  25       70.91       60.32     23.98 o 
 -10   0  26      553.46      560.81     51.39 o 
  -8   0  26        1.22      -11.17     17.87 o 
  -6   0  26       18.18        8.94     17.87 o 
  -4   0  26        0.37       -9.62      9.47 o 
  -2   0  26     2154.36     2083.29     62.29 o 
   0   0  26       29.54       43.34     14.87 o 
   2   0  26      582.99      609.94     34.49 o 
   4   0  26       31.93       19.28     13.51 o 
   6   0  26        9.41       -2.23     26.81 o 
   8   0  26      114.41      183.19     55.85 o 
  10   0  26        1.02      -11.17     40.21 o 
  -9   1  26      189.50      202.01     43.56 o 
  -7   1  26       57.99       45.80     15.80 o 
  -5   1  26       15.10       10.95     10.61 o 
  -3   1  26       64.63       26.03     15.48 o 
  -1   1  26      215.97      234.15     17.94 o 
   1   1  26       67.62       86.15     12.64 o 
   3   1  26       12.40        5.72      8.56 o 
   5   1  26       29.52       16.89     19.70 o 
   7   1  26        5.90       19.36     23.54 o 
   9   1  26      193.57      217.53     43.42 o 
 -10   2  26      123.50      124.97     35.74 o 
  -8   2  26      373.24      377.40     41.56 o 
  -6   2  26       78.61       68.45     22.83 o 
  -4   2  26      654.91      668.23     42.16 o 
  -2   2  26      301.67      280.28     21.23 o 
   0   2  26        2.67        8.25      8.41 o 
   2   2  26      515.91      563.89     47.49 o 
   4   2  26      313.31      297.91     19.13 o 
   6   2  26        5.41      -10.63     19.70 o 
   8   2  26      518.91      612.39     59.21 o 
  10   2  26        3.95      -23.97     29.19 o 
  -9   3  26       77.34      119.66     36.10 o 
  -7   3  26      228.59      201.20     26.89 o 
  -5   3  26      124.63       86.81     16.05 o 
  -3   3  26       38.41       37.30     15.11 o 
  -1   3  26      366.76      360.44     24.55 o 
   1   3  26      425.67      424.46     22.42 o 
   3   3  26        4.12       -3.43      7.96 o 
   5   3  26      201.49      213.35     34.89 o 
   7   3  26      263.86      305.49     42.30 o 
   9   3  26       32.46       30.16     31.59 o 
 -10   4  26       19.18       26.73     20.63 o 
  -8   4  26       34.02       24.76     15.47 o 
  -6   4  26       37.83       34.43     20.84 o 
  -4   4  26        3.95        4.75     11.36 o 
  -2   4  26       21.91       15.67     12.77 o 
   0   4  26      110.55      126.06     18.02 o 
   2   4  26      194.26      209.99     18.51 o 
   4   4  26      103.96      108.38     19.23 o 
   6   4  26        0.62      -22.97     19.70 o 
   8   4  26       79.45       54.51     53.62 o 
  -9   5  26      254.25      384.85     39.16 o 
  -7   5  26       39.18       29.44     45.80 o 
  -5   5  26      179.60      143.02     25.62 o 
  -3   5  26       72.20      103.38     23.97 o 
  -1   5  26      367.83      402.90     36.36 o 
   1   5  26      162.09      229.56     54.73 o 
   3   5  26        5.17        8.19     13.99 o 
   5   5  26       85.69       63.79     27.91 o 
   7   5  26       30.58       47.52     28.94 o 
   9   5  26        3.83      -15.17     34.86 o 
  -8   6  26       16.91        0.00     17.24 o 
  -6   6  26       50.38       58.98     22.31 o 
  -4   6  26        3.36       11.17     15.22 o 
  -2   6  26       76.28       63.30     34.63 o 
   0   6  26      187.76      212.57     29.74 o 
   2   6  26       57.87       42.92     19.53 o 
   4   6  26        2.74       -4.47     13.99 o 
   6   6  26       13.78       65.35     26.72 o 
   8   6  26      103.71      118.88     37.10 o 
  -7   7  26      125.30      149.19     29.74 o 
  -5   7  26       58.70       61.21     21.27 o 
  -3   7  26       11.70       -1.07     14.33 o 
  -1   7  26      366.09      310.87     72.61 o 
   1   7  26      105.44      110.97     24.69 o 
   3   7  26        4.16        2.14     15.77 o 
   5   7  26        3.29       -8.94     35.74 o 
   7   7  26       18.23        2.23     31.59 o 
  -6   8  26       42.04       19.07     20.63 o 
  -4   8  26       57.34       30.53     19.98 o 
  -2   8  26       22.45       12.54     30.16 o 
   0   8  26       54.45       41.70     21.27 o 
   2   8  26       16.19       -4.81     21.22 o 
   4   8  26       30.55       72.74     24.69 o 
   6   8  26       60.62       75.96     51.38 o 
  -5   9  26        2.36       28.90     29.04 o 
  -3   9  26       11.43       22.25     14.01 o 
  -1   9  26      132.57       62.04     17.69 o 
   1   9  26      126.77      118.61     27.02 o 
   3   9  26       16.21       11.17     17.98 o 
   5   9  26        0.56        2.23     17.98 o 
  -2  10  26      136.18      101.61     21.40 o 
   0  10  26       27.90       32.09     23.28 o 
   2  10  26      137.94      161.82     32.14 o 
  -9   1  27       67.28       51.10     18.76 o 
  -7   1  27       53.06       46.91     15.80 o 
  -5   1  27        0.70       17.81     11.74 o 
  -3   1  27        3.34        0.98      8.13 o 
  -1   1  27      121.64      126.26     15.49 o 
   1   1  27      183.01      210.60     17.09 o 
   3   1  27      731.97      809.56     33.22 o 
   5   1  27        6.90       -5.05     18.11 o 
   7   1  27     1092.20     1151.99     65.45 o 
   9   1  27       36.65       23.61     29.19 o 
 -10   2  27       16.07       15.23     17.16 o 
  -8   2  27      969.94     1097.25     48.98 o 
  -6   2  27      113.29      100.75     19.43 o 
  -4   2  27      231.68      225.20     23.59 o 
  -2   2  27      782.91      806.27     44.87 o 
   0   2  27      161.04      179.15     16.86 o 
   2   2  27       35.34       31.37      9.97 o 
   4   2  27       26.54       28.95     13.43 o 
   6   2  27       10.84       28.48     25.13 o 
   8   2  27        8.82       28.26     28.94 o 
  10   2  27       22.07       20.92     32.35 o 
  -9   3  27       18.73       11.99     15.43 o 
  -7   3  27      219.50      255.43     23.70 o 
  -5   3  27      194.45      153.64     19.82 o 
  -3   3  27       10.66       -2.85     10.08 o 
  -1   3  27      776.08      770.63     43.26 o 
   1   3  27      479.78      508.85     43.21 o 
   3   3  27        6.83       11.48      9.50 o 
   5   3  27        5.93        5.63     21.28 o 
   7   3  27      134.25      146.90     35.31 o 
   9   3  27        9.63       17.87     30.01 o 
  -8   4  27       16.56        7.79     15.43 o 
  -6   4  27       34.08       31.01     14.30 o 
  -4   4  27      359.90      293.88     24.75 o 
  -2   4  27     1131.51     1292.25     43.20 o 
   0   4  27       37.15       54.26     16.17 o 
   2   4  27      265.85      269.81     20.12 o 
   4   4  27      244.08      243.55     24.85 o 
   6   4  27      387.14      291.36     41.31 o 
   8   4  27        4.43      -22.34     24.69 o 
  -9   5  27        1.39       23.50     20.97 o 
  -7   5  27       36.12       59.04     21.45 o 
  -5   5  27      105.96      102.91     23.97 o 
  -3   5  27        7.28       -7.88     12.29 o 
  -1   5  27        0.17        0.34     13.77 o 
   1   5  27        1.00       -8.73     17.87 o 
   3   5  27        5.31        4.47     13.99 o 
   5   5  27        2.09      -29.55     19.70 o 
   7   5  27       15.19       -3.32     26.03 o 
  -8   6  27       17.20       37.02     26.81 o 
  -6   6  27        2.27        5.03     17.24 o 
  -4   6  27       13.78      -11.06     34.63 o 
  -2   6  27      258.00      240.58     31.41 o 
   0   6  27      510.37      584.01     43.64 o 
   2   6  27       12.55       -9.68     15.98 o 
   4   6  27        0.32       -4.66     15.77 o 
   6   6  27      150.35      130.89     35.92 o 
   8   6  27       18.83       19.18     32.35 o 
  -7   7  27       37.64       43.99     20.97 o 
  -5   7  27       96.94       72.93     23.54 o 
  -3   7  27        0.00       10.74     17.77 o 
  -1   7  27       62.86       67.86     22.99 o 
   1   7  27       35.85       24.57     29.04 o 
   3   7  27        0.00       -0.28     17.24 o 
   5   7  27        0.32      -13.40     35.74 o 
   7   7  27        2.02      -22.34     40.21 o 
  -6   8  27       31.45      106.07     27.69 o 
  -4   8  27       50.88       84.29     42.45 o 
  -2   8  27        0.01        9.45     17.77 o 
   0   8  27       12.21       27.92     19.53 o 
   2   8  27       12.82      -10.31     17.77 o 
   4   8  27        9.42        5.27     19.53 o 
   6   8  27       47.71       26.81     44.68 o 
  -3   9  27       32.92       51.12     23.53 o 
  -1   9  27      437.79      375.35     51.39 o 
   1   9  27      145.30      111.49     29.74 o 
   3   9  27      114.13       24.57     44.68 o 
   0  10  27       55.61       71.49     49.15 o 
 -10   0  28        0.68       24.57     22.34 o 
  -8   0  28        4.76      -17.87     15.64 o 
  -6   0  28        2.47        6.70     15.64 o 
  -4   0  28       18.31       14.40     15.64 o 
  -2   0  28      153.13      173.23     24.69 o 
   0   0  28       57.78       62.19     21.22 o 
   2   0  28        0.54        1.12     11.49 o 
   4   0  28        2.22       -5.26     11.77 o 
   6   0  28        1.49      -17.87     26.81 o 
   8   0  28       58.16       58.08     44.68 o 
  -9   1  28       27.42       47.18     25.69 o 
  -7   1  28      543.91      561.23     37.10 o 
  -5   1  28        0.13       18.22     12.19 o 
  -3   1  28      499.56      561.93     29.83 o 
  -1   1  28       56.95       45.83     11.51 o 
   1   1  28       47.18       45.84     10.82 o 
   3   1  28      224.36      279.32     19.10 o 
   5   1  28        8.35        5.58     20.54 o 
   7   1  28       89.10      111.50     39.10 o 
   9   1  28      247.27      208.16     44.23 o 
 -10   2  28        1.05       -8.27     15.64 o 
  -8   2  28      320.53      374.08     32.36 o 
  -6   2  28        0.33        7.10     11.59 o 
  -4   2  28        0.24       -6.57      9.51 o 
  -2   2  28        7.58       24.12     10.78 o 
   0   2  28       39.18       19.81     10.18 o 
   2   2  28      115.66      151.00     15.89 o 
   4   2  28        2.81        1.16     12.01 o 
   6   2  28        5.03        9.78     21.90 o 
   8   2  28       62.48       91.10     44.68 o 
  -9   3  28       28.63       33.51     18.96 o 
  -7   3  28      112.60      146.59     20.86 o 
  -5   3  28       31.83       32.83     13.72 o 
  -3   3  28       13.23        2.23     11.61 o 
  -1   3  28      102.27       88.65     15.64 o 
   1   3  28      190.44      179.79     28.38 o 
   3   3  28       45.34       41.13     12.15 o 
   5   3  28       99.74      110.93     31.12 o 
   7   3  28      112.00       78.41     32.35 o 
   9   3  28      441.85      473.10     56.81 o 
  -8   4  28       23.31       19.79     15.00 o 
  -6   4  28      231.42      194.63     22.57 o 
  -4   4  28      199.12      230.22     23.59 o 
  -2   4  28       31.66       33.92     14.07 o 
   0   4  28      207.53      212.91     22.75 o 
   2   4  28        1.75       -8.00     11.01 o 
   4   4  28      127.46      172.83     22.17 o 
   6   4  28      398.77      395.27     60.32 o 
   8   4  28        0.41       -5.36     27.34 o 
  -7   5  28        4.64       19.79     24.57 o 
  -5   5  28        1.00       -3.79     23.46 o 
  -3   5  28       30.47       35.23     19.82 o 
  -1   5  28       60.40       65.68     22.31 o 
   1   5  28       55.82       36.99     17.52 o 
   3   5  28       16.56       29.13     17.52 o 
   5   5  28        2.55      -31.40     20.93 o 
   7   5  28       18.40       12.29     26.85 o 
  -8   6  28       13.48       12.29     61.43 o 
  -6   6  28       60.45       63.67     22.99 o 
  -4   6  28        0.47       -3.72     13.99 o 
  -2   6  28       66.03       35.82     46.91 o 
   0   6  28      609.66      609.57     45.88 o 
   2   6  28       12.94        9.29     24.57 o 
   4   6  28       21.54       11.17     32.39 o 
   6   6  28       70.29       75.96     49.15 o 
  -7   7  28        1.63       13.92     35.74 o 
  -5   7  28        0.13       10.43     17.98 o 
  -3   7  28        1.68        3.03     19.53 o 
  -1   7  28       40.74       69.25     23.97 o 
   1   7  28        1.45        4.75     17.24 o 
   3   7  28        7.23        1.70     17.52 o 
   5   7  28        9.74        0.00     40.21 o 
  -4   8  28        0.64      -16.08     22.34 o 
  -2   8  28       37.82       32.28     19.77 o 
   0   8  28      283.96      221.97     34.71 o 
   2   8  28       40.59       49.29     22.67 o 
   4   8  28        0.04        4.39     19.77 o 
  -3   9  28      143.58      139.68     46.91 o 
  -1   9  28        1.74       -4.85     19.77 o 
   1   9  28      200.95      206.59     44.68 o 
   3   9  28      232.26      257.72     42.45 o 
  -9   1  29      337.76      322.18     49.15 o 
  -7   1  29        0.48       -7.82     12.64 o 
  -5   1  29        3.29       18.76     13.05 o 
  -3   1  29       60.73       56.12     14.30 o 
  -1   1  29      112.66      131.04     26.12 o 
   1   1  29       38.44       36.11     11.31 o 
   3   1  29      138.46      202.52     29.34 o 
   5   1  29        0.25       -5.79     21.28 o 
   7   1  29       58.13       42.14     54.73 o 
   9   1  29       41.41       10.85     32.72 o 
  -8   2  29       34.58       32.49     35.74 o 
  -6   2  29       63.85       43.13     15.19 o 
  -4   2  29        0.03        1.36     10.61 o 
  -2   2  29      650.48      617.26     53.85 o 
   0   2  29     1945.42     1977.78     45.67 o 
   2   2  29      223.37      226.40     18.96 o 
   4   2  29       33.73       34.10     14.43 o 
   6   2  29       10.92       21.40     24.14 o 
   8   2  29        0.00      -10.05     28.43 o 
  -9   3  29       75.80       66.93     33.51 o 
  -7   3  29       18.27       29.07     14.82 o 
  -5   3  29       81.54       63.51     16.82 o 
  -3   3  29      113.83      130.17     19.38 o 
  -1   3  29        4.94        5.39     12.42 o 
   1   3  29      181.37      146.67     40.36 o 
   3   3  29      167.22      175.68     17.71 o 
   5   3  29        6.46      -12.05     21.95 o 
   7   3  29        6.91        1.73     24.45 o 
   9   3  29      233.05      224.49     46.58 o 
  -8   4  29      127.08       82.43     20.55 o 
  -6   4  29      236.44      219.23     26.26 o 
  -4   4  29        2.82        4.21     12.77 o 
  -2   4  29      287.91      252.44     23.90 o 
   0   4  29        0.06      -11.17     10.41 o 
   2   4  29       81.59       96.90     18.02 o 
   4   4  29        1.33       -9.12     21.63 o 
   6   4  29      141.23      136.79     45.80 o 
   8   4  29       10.90       31.69     29.52 o 
  -7   5  29        2.55       -7.60     18.59 o 
  -5   5  29       23.84       34.20     19.82 o 
  -3   5  29        0.11       -7.02     15.22 o 
  -1   5  29       22.39        8.19     15.98 o 
   1   5  29        0.32      -14.15     15.64 o 
   3   5  29        1.31        2.72     15.77 o 
   5   5  29       25.49       19.09     25.74 o 
   7   5  29        1.44       -1.53     27.34 o 
  -6   6  29       31.54       13.58     18.94 o 
  -4   6  29        5.56        1.79     17.52 o 
  -2   6  29        7.97       18.94     36.86 o 
   0   6  29      139.42      161.76     30.11 o 
   2   6  29       99.40      104.80     25.54 o 
   4   6  29        1.29      -19.62     15.77 o 
   6   6  29        1.37        4.47     42.45 o 
  -5   7  29       13.56       12.17     19.77 o 
  -3   7  29       17.42        7.60     18.59 o 
  -1   7  29        0.10       20.34     19.77 o 
   1   7  29        0.51        5.21     17.98 o 
   3   7  29       12.02       28.96     19.77 o 
   5   7  29        5.71       15.64     42.45 o 
  -4   8  29        3.00       -4.71     18.17 o 
  -2   8  29       77.38       23.65     21.90 o 
   0   8  29      580.98      452.60    147.46 o 
   2   8  29       19.09       24.57     20.34 o 
   4   8  29       46.06       58.08     31.28 o 
  -1   9  29        0.01       25.97     22.99 o 
   1   9  29       53.44       21.38     27.92 o 
  -8   0  30       85.34       82.66     31.28 o 
  -6   0  30      124.77       60.32     26.81 o 
  -4   0  30        5.38        2.23     17.87 o 
  -2   0  30        0.85       17.02     15.22 o 
   0   0  30      140.29       91.24     20.63 o 
   2   0  30       30.60       37.39     15.77 o 
   4   0  30        4.76      -13.40     24.57 o 
   6   0  30        1.74      -13.40     31.28 o 
   8   0  30      348.66      424.49     75.96 o 
  -9   1  30      100.54       83.78     22.12 o 
  -7   1  30      282.41      293.79     30.02 o 
  -5   1  30        0.12        4.43     11.74 o 
  -3   1  30      135.99      128.96     18.81 o 
  -1   1  30       24.34       47.86     12.61 o 
   1   1  30      123.96      131.04     15.98 o 
   3   1  30       11.32       10.00     10.10 o 
   5   1  30       25.98        6.70     21.45 o 
   7   1  30        3.20       24.96     27.61 o 
   9   1  30        0.25       -4.47     30.01 o 
  -8   2  30      108.65      153.20     54.73 o 
  -6   2  30       10.72        9.12     12.58 o 
  -4   2  30       15.43        4.13     11.21 o 
  -2   2  30      267.92      216.15     36.99 o 
   0   2  30     2469.22     2589.25     64.97 o 
   2   2  30       56.12       79.54     17.41 o 
   4   2  30       15.26       32.75     15.45 o 
   6   2  30        8.66       25.39     25.74 o 
   8   2  30      315.44      361.45     51.85 o 
  -9   3  30      268.23      277.98     32.36 o 
  -7   3  30        2.62       13.44     13.91 o 
  -5   3  30        0.84        1.08     12.74 o 
  -3   3  30       93.70       53.31     15.47 o 
  -1   3  30      105.97       90.83     17.30 o 
   1   3  30       26.35       51.63     14.93 o 
   3   3  30        0.15      -10.12     10.58 o 
   5   3  30        3.93      -10.09     31.28 o 
   7   3  30        4.82      -23.22     27.92 o 
  -8   4  30        1.48       12.73     16.61 o 
  -6   4  30      154.13      147.11     23.00 o 
  -4   4  30        0.64       24.01     14.29 o 
  -2   4  30      126.25       83.82     20.79 o 
   0   4  30        0.09      -17.83     11.89 o 
   2   4  30      206.43      215.09     28.82 o 
   4   4  30       83.05       75.68     18.89 o 
   6   4  30        3.48       23.55     29.04 o 
   8   4  30        3.58        8.02     35.74 o 
  -7   5  30       48.83       38.55     22.67 o 
  -5   5  30       20.60       41.70     22.34 o 
  -3   5  30       35.16       33.43     29.04 o 
  -1   5  30        3.87       15.64     17.24 o 
   1   5  30       64.98       86.48     23.28 o 
   3   5  30      142.14      154.49     27.27 o 
   5   5  30        7.34        8.94     42.45 o 
   7   5  30      111.68       69.57     33.94 o 
  -6   6  30        1.89      -15.01     17.52 o 
  -4   6  30        5.16       15.90     17.77 o 
  -2   6  30       17.42        5.81     18.59 o 
   0   6  30        6.98       -2.43     15.77 o 
   2   6  30        0.35       -0.28     17.24 o 
   4   6  30        9.15        8.94     17.98 o 
   6   6  30        0.22      -15.64     40.21 o 
  -5   7  30        0.46        6.93     19.77 o 
  -3   7  30        8.66        4.11     17.52 o 
  -1   7  30       37.51        3.03     19.53 o 
   1   7  30        4.73        1.32     22.34 o 
   3   7  30        0.08       20.11     21.27 o 
   5   7  30        0.36       26.81     49.15 o 
  -4   8  30       16.21       16.36     22.67 o 
  -2   8  30        5.51       21.34     21.90 o 
   0   8  30      107.97       80.66     27.02 o 
   2   8  30        5.52       11.69     21.27 o 
   4   8  30        0.05       15.64     22.99 o 
  -9   1  31       43.22       16.22     18.11 o 
  -7   1  31       86.81       75.54     21.28 o 
  -5   1  31        3.81       -9.38     18.99 o 
  -3   1  31       48.36       27.68     13.90 o 
  -1   1  31        2.15       -1.33     11.93 o 
   1   1  31       50.49       43.24     12.64 o 
   3   1  31       10.10       16.40     11.20 o 
   5   1  31        0.41       -0.31     24.57 o 
   7   1  31        0.23       -2.17     27.92 o 
  -8   2  31        5.68       33.51     18.96 o 
  -6   2  31       52.17       82.94     19.00 o 
  -4   2  31       71.66       55.16     15.19 o 
  -2   2  31      153.31      147.69     28.49 o 
   0   2  31      135.31      176.38     35.25 o 
   2   2  31      222.30      218.90     20.08 o 
   4   2  31       20.19        5.58     23.69 o 
   6   2  31        4.59        3.46     23.54 o 
   8   2  31       49.67       70.90     36.23 o 
  -7   3  31        8.49       21.13     14.61 o 
  -5   3  31       33.52       60.76     17.69 o 
  -3   3  31      126.95       93.79     18.02 o 
  -1   3  31     1030.44     1146.68     42.96 o 
   1   3  31      977.13      941.81     38.99 o 
   3   3  31       24.44       29.57     12.99 o 
   5   3  31       34.21       38.63     26.30 o 
   7   3  31        9.21        8.27     29.19 o 
  -8   4  31       47.22       51.32     19.38 o 
  -6   4  31       14.89        5.56     14.50 o 
  -4   4  31        0.41       14.71     13.93 o 
  -2   4  31        0.04       -1.42     11.48 o 
   0   4  31        0.24      -16.66     11.10 o 
   2   4  31        0.90        1.39     12.38 o 
   4   4  31        4.89       11.60     15.40 o 
   6   4  31        1.72        7.66     26.81 o 
  -7   5  31        0.15       -9.43     19.26 o 
  -5   5  31       93.28       82.56     24.69 o 
  -3   5  31        5.46        0.39     22.34 o 
  -1   5  31       93.31      125.98     28.07 o 
   1   5  31      324.88      250.58     62.56 o 
   3   5  31        2.70       25.61     18.99 o 
   5   5  31       67.31       44.68     46.91 o 
   7   5  31        1.28        2.23     29.19 o 
  -6   6  31       19.50       14.74     21.27 o 
  -4   6  31        0.81        7.18     20.63 o 
  -2   6  31       10.00       -1.79     16.17 o 
   0   6  31        2.65       10.74     17.77 o 
   2   6  31       24.70        7.86     19.26 o 
   4   6  31        0.06       -3.72     17.98 o 
   6   6  31        1.99       22.34     49.15 o 
  -5   7  31       16.13       15.64     22.31 o 
  -3   7  31        0.49       -1.79     18.99 o 
  -1   7  31       61.12       26.09     20.17 o 
   1   7  31      104.03       51.72     27.93 o 
   3   7  31        3.98       -5.16     21.22 o 
  -2   8  31        0.29      -22.59     20.25 o 
   0   8  31       52.78       14.85     21.53 o 
   2   8  31        3.81       18.15     22.99 o 
  -8   0  32       92.03       62.55     29.04 o 
  -6   0  32      235.81      214.47     40.21 o 
  -4   0  32       13.15        4.47     17.87 o 
  -2   0  32      600.72      683.22     55.86 o 
   0   0  32      112.35      212.23     49.15 o 
   2   0  32       74.08       59.20     34.63 o 
   4   0  32        2.44       11.17     31.28 o 
   6   0  32       48.25       55.85     42.45 o 
   8   0  32       26.39      -40.21     42.45 o 
  -7   1  32       28.23       13.18     15.56 o 
  -5   1  32        9.27       12.91     14.52 o 
  -3   1  32       35.53       58.39     15.47 o 
  -1   1  32        1.47       -8.19     11.24 o 
   1   1  32       31.58       32.99     17.73 o 
   3   1  32       14.51       26.97     12.17 o 
   5   1  32      135.30      158.09     36.33 o 
   7   1  32       82.10       26.29     30.77 o 
  -8   2  32      127.77      129.82     25.13 o 
  -6   2  32        2.86       23.40     16.53 o 
  -4   2  32        6.91        2.76     11.59 o 
  -2   2  32        2.34        8.56     12.73 o 
   0   2  32        1.75        6.40     12.28 o 
   2   2  32       63.38       80.00     15.58 o 
   4   2  32       30.75       42.72     26.03 o 
   6   2  32        4.14       21.59     27.91 o 
   8   2  32        0.06      -12.20     29.19 o 
  -7   3  32        2.61       21.15     15.80 o 
  -5   3  32       57.20       52.82     16.82 o 
  -3   3  32       38.66       15.38     23.23 o 
  -1   3  32     1535.68     1714.17     52.57 o 
   1   3  32     1065.89     1271.88     45.74 o 
   3   3  32       12.21        6.93     11.62 o 
   5   3  32      104.94       79.42     31.12 o 
   7   3  32        9.21      -22.21     25.62 o 
  -6   4  32        8.10        6.85     15.27 o 
  -4   4  32        0.40        7.70     13.12 o 
  -2   4  32       28.17       26.39     15.63 o 
   0   4  32       21.65       24.19     16.94 o 
   2   4  32      283.64      347.08     28.75 o 
   4   4  32      174.65       49.15     46.92 o 
   6   4  32       12.49       25.30     27.69 o 
  -5   5  32        0.21       -0.43     17.77 o 
  -3   5  32       43.97       26.98     20.35 o 
  -1   5  32       98.68      113.35     27.69 o 
   1   5  32       45.23       41.75     20.97 o 
   3   5  32        0.36       -1.49     17.98 o 
   5   5  32        0.00      -13.40     40.21 o 
  -4   6  32       22.39       49.34     25.00 o 
  -2   6  32        3.86       18.81     25.69 o 
   0   6  32       24.76       40.88     21.27 o 
   2   6  32        0.52      -23.68     18.59 o 
   4   6  32       10.89        9.24     19.77 o 
  -3   7  32        3.73        5.21     19.98 o 
  -1   7  32       27.16       10.16     20.17 o 
   1   7  32       25.28      -18.95     34.63 o 
   3   7  32        3.30       12.58     21.27 o 
   0   8  32        6.72       -1.12     22.99 o 
  -7   1  33       82.60       83.78     22.12 o 
  -5   1  33       71.82       47.69     18.11 o 
  -3   1  33        3.36       -4.20     12.14 o 
  -1   1  33        7.41       21.40     14.10 o 
   1   1  33      300.65      379.19     27.59 o 
   3   1  33        9.52       19.76     12.02 o 
   5   1  33      156.58      174.12     38.49 o 
   7   1  33       48.08       26.21     32.35 o 
  -6   2  33        7.32       22.83     18.11 o 
  -4   2  33        0.49       -5.94     12.28 o 
  -2   2  33      144.82      168.20     21.89 o 
   0   2  33       87.09       66.31     16.21 o 
   2   2  33      127.61      133.25     17.91 o 
   4   2  33        2.24      -15.48     21.90 o 
   6   2  33        2.12       15.64     28.43 o 
  -7   3  33       11.67       35.40     20.35 o 
  -5   3  33      105.15       97.67     19.91 o 
  -3   3  33       52.31       71.79     17.83 o 
  -1   3  33      388.11      420.86     30.48 o 
   1   3  33      286.16      363.25     27.97 o 
   3   3  33        2.60       11.10     13.91 o 
   5   3  33       54.47       49.78     30.05 o 
   7   3  33       13.56       10.76     29.52 o 
  -6   4  33        0.18      -14.64     14.61 o 
  -4   4  33       96.74       63.37     18.16 o 
  -2   4  33      107.69      123.53     21.23 o 
   0   4  33       78.58       57.69     18.67 o 
   2   4  33        7.27        9.05     14.61 o 
   4   4  33       44.77       40.21     44.68 o 
   6   4  33       68.55       63.64     41.33 o 
  -5   5  33        3.00        9.51     19.26 o 
  -3   5  33        0.32        8.85     20.25 o 
  -1   5  33       84.90       63.77     23.28 o 
   1   5  33       22.15       31.42     22.67 o 
   3   5  33        0.48       -8.94     17.98 o 
   5   5  33       10.98      -26.81     40.21 o 
  -4   6  33        0.54       25.53     30.16 o 
  -2   6  33        6.60       39.71     21.53 o 
   0   6  33        0.00       -3.72     17.98 o 
   2   6  33       18.31      -17.87     16.59 o 
   4   6  33       39.53      -11.17     42.45 o 
  -3   7  33        9.07        6.70     22.99 o 
  -1   7  33        3.87      -13.40     19.98 o 
   1   7  33        0.04       -9.78     19.77 o 
   3   7  33        0.20      -23.88     19.77 o 
  -6   0  34       32.65       15.64     24.57 o 
  -4   0  34        2.52       13.40     20.11 o 
  -2   0  34      252.88      290.44     42.45 o 
   0   0  34      162.66      204.78     29.34 o 
   2   0  34        1.10        2.68     18.99 o 
   4   0  34        2.53        6.70     33.51 o 
   6   0  34       36.42       11.17     42.45 o 
  -7   1  34       50.36       37.98     18.96 o 
  -5   1  34       39.43       60.85     19.70 o 
  -3   1  34       49.79       54.16     24.35 o 
  -1   1  34      119.09      121.61     19.88 o 
   1   1  34      105.19      106.58     18.06 o 
   3   1  34        0.99       10.44     12.25 o 
   5   1  34        8.06       26.19     28.30 o 
   7   1  34        1.93      -23.23     31.12 o 
  -6   2  34        2.02      -15.64     14.22 o 
  -4   2  34       37.92       19.50     15.41 o 
  -2   2  34      234.19      242.68     24.75 o 
   0   2  34        0.76        3.93     13.65 o 
   2   2  34        1.06       -8.21     11.17 o 
   4   2  34       88.24       76.58     33.72 o 
   6   2  34       43.50       58.33     34.89 o 
  -7   3  34        1.63        4.38     19.32 o 
  -5   3  34       47.60       55.61     18.06 o 
  -3   3  34        2.06        9.31     23.78 o 
  -1   3  34       27.50       15.51     14.51 o 
   1   3  34        0.70       19.57     14.61 o 
   3   3  34       66.46       43.24     16.02 o 
   5   3  34        9.90      -18.48     25.18 o 
  -6   4  34       34.30       18.06     17.25 o 
  -4   4  34      109.38      110.67     22.48 o 
  -2   4  34        0.84      -10.91     12.88 o 
   0   4  34      156.65       87.71     21.15 o 
   2   4  34       13.91       29.25     16.29 o 
   4   4  34        1.48       42.45     44.68 o 
  -5   5  34        6.61      -16.67     18.94 o 
  -3   5  34       15.59       24.50     20.97 o 
  -1   5  34        1.68       12.02     20.97 o 
   1   5  34        3.67       10.85     26.81 o 
   3   5  34        0.13       -1.54     19.77 o 
   5   5  34        0.31       22.34     49.15 o 
  -4   6  34      146.07      123.40     31.41 o 
  -2   6  34       38.94       10.50     23.46 o 
   0   6  34        4.03       17.06     50.26 o 
   2   6  34        7.48      -23.06     18.17 o 
  -1   7  34       31.78       28.15     25.00 o 
   1   7  34        0.70       -4.97     23.46 o 
  -7   1  35        7.18        4.95     18.11 o 
  -5   1  35       20.58       22.34     17.16 o 
  -3   1  35        2.00       12.13     16.75 o 
  -1   1  35      363.53      434.76     33.92 o 
   1   1  35        1.75       10.19     13.00 o 
   3   1  35       40.51       35.34     14.67 o 
   5   1  35       25.23       40.10     35.74 o 
  -6   2  35       89.25       71.87     22.54 o 
  -4   2  35       56.47       18.16     14.82 o 
  -2   2  35        6.91       -5.68     12.88 o 
   0   2  35       14.52       18.87     14.98 o 
   2   2  35       23.76       13.20     14.59 o 
   4   2  35       41.68       41.98     29.89 o 
   6   2  35      133.37      137.14     40.71 o 
  -5   3  35        4.31       -0.87     14.82 o 
  -3   3  35       10.18        6.33     16.76 o 
  -1   3  35       23.83       -0.45     27.80 o 
   1   3  35        9.35       -1.25     15.00 o 
   3   3  35       36.14       17.66     45.80 o 
   5   3  35        3.53        5.96     33.51 o 
  -4   4  35        0.00      -12.49     15.00 o 
  -2   4  35       11.33       10.51     15.00 o 
   0   4  35      191.70      216.48     25.87 o 
   2   4  35        1.53      -10.21     16.55 o 
   4   4  35        7.36      -11.17     40.21 o 
  -3   5  35        1.25        0.00     17.98 o 
  -1   5  35        5.75       31.78     22.67 o 
   1   5  35        6.38       32.14     21.53 o 
   3   5  35        7.17        1.95     20.17 o 
  -2   6  35       17.21      -20.58     19.53 o 
   0   6  35        5.06      -17.10     19.77 o 
   2   6  35       17.28        9.99     43.56 o 
  -6   0  36       19.77       31.28     24.57 o 
  -4   0  36        3.44      -15.64     22.34 o 
  -2   0  36      362.56      337.36     46.92 o 
   0   0  36     1131.38     1136.13     56.37 o 
   2   0  36      151.03      208.07     70.37 o 
   4   0  36       13.62       22.34     40.21 o 
  -5   1  36        0.00       12.39     17.16 o 
  -3   1  36        8.80       -0.82     14.94 o 
  -1   1  36        1.47       21.17     19.73 o 
   1   1  36        7.15       10.51     14.82 o 
   3   1  36        8.68        2.82     15.91 o 
   5   1  36        1.61       -4.47     27.61 o 
  -6   2  36      169.22      145.37     31.28 o 
  -4   2  36        3.82       15.83     21.22 o 
  -2   2  36      190.87      253.73     29.26 o 
   0   2  36       18.76       40.73     17.45 o 
   2   2  36       95.15       72.22     18.81 o 
   4   2  36        0.04      -22.77     24.45 o 
  -5   3  36        8.62        2.26     14.81 o 
  -3   3  36       53.62       28.25     23.51 o 
  -1   3  36       14.05       15.71     15.64 o 
   1   3  36        0.74       -8.05     13.79 o 
   3   3  36       13.00       13.40     22.31 o 
   5   3  36        4.59       12.73     31.12 o 
  -4   4  36        1.71      -10.47     16.05 o 
  -2   4  36        2.07      -15.54     15.64 o 
   0   4  36      131.68      145.47     23.75 o 
   2   4  36        1.67       -2.53     15.91 o 
   4   4  36        1.04       -4.47     46.91 o 
  -3   5  36       15.83        2.31     20.97 o 
  -1   5  36       12.46       18.09     22.34 o 
   1   5  36       65.35       69.56     26.72 o 
   3   5  36       11.74       31.00     24.35 o 
  -5   1  37        5.75       23.46     18.96 o 
  -3   1  37       11.42       18.48     17.87 o 
  -1   1  37       94.43       75.62     19.26 o 
   1   1  37        0.49        8.80     14.40 o 
   3   1  37       15.60       27.95     28.94 o 
   5   1  37       15.85        4.47     28.94 o 
  -4   2  37        0.31      -11.40     14.94 o 
  -2   2  37       42.51       27.15     17.45 o 
   0   2  37       14.79        7.21     15.50 o 
   2   2  37       55.69       39.60     16.90 o 
   4   2  37        0.18       24.81     29.89 o 
  -3   3  37       21.52       20.79     17.00 o 
  -1   3  37       10.68      -12.69     14.40 o 
   1   3  37        9.25      -12.43     14.80 o 
   3   3  37       16.06       31.83     22.99 o 
  -2   4  37        4.22       -8.59     15.87 o 
   0   4  37       24.58       28.80     16.71 o 
   2   4  37        0.67        0.42     19.91 o 
  -1   5  37       26.94        7.54     22.99 o 
  -4   0  38       58.82       89.36     33.51 o 
  -2   0  38        4.82      -22.34     22.34 o 
   0   0  38      839.13      983.16     71.50 o 
   2   0  38        1.46        9.89     20.63 o 
   4   0  38       26.10       24.57     42.45 o 
  -3   1  38        4.23      -15.64     15.80 o 
  -1   1  38      136.22      139.90     23.22 o 
   1   1  38      278.95      253.50     42.41 o 
   3   1  38       12.23       11.17     42.45 o 
  -4   2  38        1.56       -1.95     18.76 o 
  -2   2  38        4.20       -3.59     16.16 o 
   0   2  38        8.92       -4.70     18.37 o 
   2   2  38        6.34       -0.81     15.16 o 
  -3   3  38        1.72        0.08     17.40 o 
  -1   3  38       17.33       23.50     17.87 o 
   1   3  38       34.48       13.01     18.00 o 
   0   4  38       18.15        1.49     17.74 o 
  -3   1  39       48.90       63.35     21.95 o 
  -1   1  39      533.95      552.51     41.84 o 
   1   1  39      282.89      358.47     37.68 o 
  -2   2  39       35.49       28.45     19.21 o 
   0   2  39       17.71       39.85     24.14 o 
                                                 
